# Supplementary material for: TP53 Splice Mutations Have Tumour-Independent Effects on Genomic Stability and Prognosis: An In Silico Study
Source: Int J Mol Sci. 2025 Dec 16;26(24):12080. doi: 10.3390/ijms262412080 (PMC12732612; doi:10.3390/ijms262412080)
Supplement: Supplementary file 1 [file ijms-26-12080-s001.zip]

Archive with 2 entries (2 files):
- GOBio Pathways.xlsx
- Supplementary Tables.pdf
