# Supplementary material for: TP53 Splice Mutations Have Tumour-Independent Effects on Genomic Stability and Prognosis: An In Silico Study
Source: Int J Mol Sci. 2025 Dec 16;26(24):12080. doi: 10.3390/ijms262412080 (PMC12732612; doi:10.3390/ijms262412080)
Supplement: Supplementary file 1 [file ijms-26-12080-s001.zip › GOBio Pathways.xlsx]

## Sheet: Figure 5A-X125 vs X126 vs TP53
	Spearman’s correlation analysis: correlation coefficient (ρ) ≥ 0.5 or ≤ -0.5 and p-value < 0.01; GO Biological processes considered significant at p < 0.001
	X125 exclusive	X126 exvclusive	TP53 exclusive	X126 & TP53 common
	Error-Prone Translesion Synthesis (GO:0042276)	RNA Processing (GO:0006396)	Regulation of Transcription by RNA Polymerase II (GO:0006357)	DNA Metabolic Process (GO:0006259)
		mRNA Processing (GO:0006397)	Regulation of DNA-templated Transcription (GO:0006355)	DNA Repair (GO:0006281)
		mRNA Splicing, via Spliceosome (GO:0000398)	Regulation of Apoptotic Process (GO:0042981)	DNA Damage Response (GO:0006974)
		rRNA Processing (GO:0006364)	Regulation of Gene Expression (GO:0010468)	Mitotic Sister Chromatid Segregation (GO:0000070)
		RNA Export From Nucleus (GO:0006405)	Positive Regulation of DNA-templated Transcription (GO:0045893)	DNA Replication (GO:0006260)
		Mitochondrial Gene Expression (GO:0140053)	Negative Regulation of Programmed Cell Death (GO:0043069)	DNA-templated DNA Replication (GO:0006261)
		RNA Splicing, via Transesterification Reactions With Bulged Adenosine as Nucleophile (GO:0000377)	Negative Regulation of Apoptotic Process (GO:0043066)	Double-Strand Break Repair (GO:0006302)
		Mitochondrial Translation (GO:0032543)	Apoptotic Process (GO:0006915)	Chromatin Organization (GO:0006325)
		Nuclear Transport (GO:0051169)	Regulation of Cell Population Proliferation (GO:0042127)	Double-Strand Break Repair via Homologous Recombination (GO:0000724)
		Ribosome Biogenesis (GO:0042254)	Positive Regulation of RNA Biosynthetic Process (GO:1902680)	Negative Regulation of Mitotic Metaphase/Anaphase Transition (GO:0045841)
		mRNA Transport (GO:0051028)	Positive Regulation of Gene Expression (GO:0010628)	Mitotic Spindle Assembly Checkpoint Signaling (GO:0007094)
		mRNA Export From Nucleus (GO:0006406)	Positive Regulation of Apoptotic Process (GO:0043065)	Mitotic Spindle Checkpoint Signaling (GO:0071174)
		Nucleocytoplasmic Transport (GO:0006913)	Intrinsic Apoptotic Signaling Pathway in Response to DNA Damage (GO:0008630)	Spindle Assembly Checkpoint Signaling (GO:0071173)
		RNA Biosynthetic Process (GO:0032774)	Negative Regulation of DNA-templated Transcription (GO:0045892)	Regulation of Cell Cycle Process (GO:0010564)
		mRNA Metabolic Process (GO:0016071)	Negative Regulation of Gene Expression (GO:0010629)	DNA Recombination (GO:0006310)
		Regulation of DNA Metabolic Process (GO:0051052)	Intrinsic Apoptotic Signaling Pathway (GO:0097193)	Mitotic Nuclear Division (GO:0140014)
		RNA 3'-End Processing (GO:0031123)	Positive Regulation of Cell Population Proliferation (GO:0008284)	Positive Regulation of Cell Cycle Process (GO:0090068)
		Ribonucleoprotein Complex Biogenesis (GO:0022613)	Positive Regulation of Transcription by RNA Polymerase II (GO:0045944)	Mitotic Spindle Organization (GO:0007052)
		Regulation of mRNA Splicing, via Spliceosome (GO:0048024)	Positive Regulation of Macromolecule Biosynthetic Process (GO:0010557)	Positive Regulation of Mitotic Cell Cycle Phase Transition (GO:1901992)
		rRNA Metabolic Process (GO:0016072)	Positive Regulation of Cellular Process (GO:0048522)	Gene Expression (GO:0010467)
		Positive Regulation of DNA-directed DNA Polymerase Activity (GO:1900264)	Regulation of miRNA Transcription (GO:1902893)	Chromatin Remodeling (GO:0006338)
		Regulation of Attachment of Spindle Microtubules to Kinetochore (GO:0051988)	Positive Regulation of miRNA Metabolic Process (GO:2000630)	Mitotic Cell Cycle Phase Transition (GO:0044772)
		tRNA Modification (GO:0006400)	Positive Regulation of Programmed Cell Death (GO:0043068)	Positive Regulation of DNA Biosynthetic Process (GO:2000573)
		Spliceosomal snRNP Assembly (GO:0000387)	Negative Regulation of Transcription by RNA Polymerase II (GO:0000122)	Regulation of DNA Repair (GO:0006282)
		Spliceosomal Complex Assembly (GO:0000245)	Negative Regulation of Macromolecule Biosynthetic Process (GO:0010558)	Cell Cycle G2/M Phase Transition (GO:0044839)
		U2-type Prespliceosome Assembly (GO:1903241)	Positive Regulation of Intracellular Signal Transduction (GO:1902533)	G2/M Transition of Mitotic Cell Cycle (GO:0000086)
		Mitochondrial RNA Processing (GO:0000963)	Regulation of Signal Transduction by P53 Class Mediator (GO:1901796)	Regulation of Mitotic Cell Cycle (GO:0007346)
		mRNA 3'-End Processing (GO:0031124)	Positive Regulation of miRNA Transcription (GO:1902895)	Interstrand Cross-Link Repair (GO:0036297)
		Transcription Initiation at RNA Polymerase II Promoter (GO:0006367)	Negative Regulation of Cellular Process (GO:0048523)	Mitotic Spindle Assembly (GO:0090307)
		Regulation of Stem Cell Population Maintenance (GO:2000036)	+ Reg of Phosphatidylinositol 3-Kinase/Prot Kinase B Signal Transduction (GO:0051897)	Double-Strand Break Repair via Break-Induced Replication (GO:0000727)
		Nuclear-Transcribed mRNA Catabolic Process (GO:0000956)	Regulation of RNA Biosynthetic Process (GO:2001141)	Microtubule Cytoskeleton Organization Involved in Mitosis (GO:1902850)
		Import Into Nucleus (GO:0051170)	Positive Regulation of Cell Migration (GO:0030335)	Regulation of Telomere Maintenance via Telomerase (GO:0032210)
		Negative Regulation of Cell Cycle Process (GO:0010948)	Regulation of Phosphatidylinositol 3-Kinase/Protein Kinase B Signal Transduction (GO:0051896)	Mitotic Metaphase Chromosome Alignment (GO:0007080)
		Translation (GO:0006412)	Negative Regulation of RNA Biosynthetic Process (GO:1902679)	protein-RNA Complex Assembly (GO:0022618)
		RNA Metabolic Process (GO:0016070)	Positive Regulation of DNA Metabolic Process (GO:0051054)	Recombinational Repair (GO:0000725)
		RNA Splicing (GO:0008380)	Negative Regulation of Extrinsic Apoptotic Signaling Pathway (GO:2001237)	Sister Chromatid Segregation (GO:0000819)
		Regulation of DNA Replication (GO:0006275)	Negative Regulation of Cell Population Proliferation (GO:0008285)	Regulation of Double-Strand Break Repair via Homologous Recombination (GO:0010569)
		poly(A)-dependent snoRNA 3'-End Processing (GO:0071051)	Cell Cycle G1/S Phase Transition (GO:0044843)	Response to Ionizing Radiation (GO:0010212)
		Resolution of DNA Recombination Intermediates (GO:0071139)	Extrinsic Apoptotic Signaling Pathway (GO:0097191)	Mitotic DNA Damage Checkpoint Signaling (GO:0044773)
		RNA Catabolic Process (GO:0006401)	Cellular Response to UV (GO:0034644)	DNA Replication Initiation (GO:0006270)
		Maturation of SSU-rRNA (GO:0030490)	Cellular Response to Hypoxia (GO:0071456)	Positive Regulation of Mitotic Sister Chromatid Separation (GO:1901970)
		DNA-templated Transcription (GO:0006351)	Cellular Response to Decreased Oxygen Levels (GO:0036294)	Spindle Assembly (GO:0051225)
		Protein Import Into Nucleus (GO:0006606)	Positive Regulation of Neuron Apoptotic Process (GO:0043525)	Regulation of Cell Cycle (GO:0051726)
		Mitotic Spindle Elongation (GO:0000022)	Positive Regulation of Mitotic Nuclear Division (GO:0045840)	Positive Regulation of Chromosome Separation (GO:1905820)
		Mitotic Spindle Midzone Assembly (GO:0051256)	Negative Regulation of Catabolic Process (GO:0009895)	Mitotic Cytokinesis (GO:0000281)
		Protein Localization to Nuclear Envelope (GO:0090435)	Signal Transduction by P53 Class Mediator (GO:0072331)	Regulation of G2/M Transition of Mitotic Cell Cycle (GO:0010389)
		Mitochondrial RNA Metabolic Process (GO:0000959)	Positive Regulation of Cell Motility (GO:2000147)	Nucleosome Organization (GO:0034728)
		Positive Regulation of Transcription Initiation by RNA Polymerase II (GO:0060261)	Regulation of MAPK Cascade (GO:0043408)	Positive Regulation of Cell Cycle G2/M Phase Transition (GO:1902751)
		Positive Regulation of Telomerase RNA Localization to Cajal Body (GO:1904874)	Regulation of Attachment of Mitotic Spindle Microtubules to Kinetochore (GO:1902423)	Metaphase Chromosome Alignment (GO:0051310)
		Regulation of Sister Chromatid Cohesion (GO:0007063)	Regulation of Programmed Cell Death (GO:0043067)	Positive Regulation of G2/M Transition of Mitotic Cell Cycle (GO:0010971)
		Regulation of Transcription Elongation by RNA Polymerase II (GO:0034243)	Cellular Response to Oxygen-Containing Compound (GO:1901701)	Regulation of Mitotic Cell Cycle Spindle Assembly Checkpoint (GO:0090266)
		Nuclear Pore Organization (GO:0006999)	Positive Regulation of Chromosome Organization (GO:2001252)	Regulation of Mitotic Metaphase/Anaphase Transition (GO:0030071)
		Regulation of Telomerase RNA Localization to Cajal Body (GO:1904872)	Positive Regulation of Biosynthetic Process (GO:0009891)	DNA Integrity Checkpoint Signaling (GO:0031570)
		Establishment of Chromosome Localization (GO:0051303)	Negative Regulation of Gene Expression, Epigenetic (GO:0045814)	Replication Fork Processing (GO:0031297)
		Protein Localization to Chromosome, Centromeric Region (GO:0071459)	Positive Regulation of Smooth Muscle Cell Proliferation (GO:0048661)	Regulation of Double-Strand Break Repair (GO:2000779)
		Positive Regulation of Transcription by RNA Polymerase I (GO:0045943)	Cell Surface Receptor Protein Tyrosine Kinase Signaling Pathway (GO:0007169)	Telomere Maintenance (GO:0000723)
		CENP-A Containing Chromatin Assembly (GO:0034080)	Positive Regulation of Attachment of Spindle Microtubules to Kinetochore (GO:0051987)	Positive Regulation of Telomere Maintenance via Telomerase (GO:0032212)
		GMP Biosynthetic Process (GO:0006177)	Positive Regulation of MAPK Cascade (GO:0043410)	Positive Regulation of DNA Repair (GO:0045739)
		Chromatin Remodeling at Centromere (GO:0031055)	Positive Regulation of Release of Cytochrome C From Mitochondria (GO:0090200)	Negative Regulation of DNA Recombination (GO:0045910)
		Centromere Complex Assembly (GO:0034508)	Regulation of Angiogenesis (GO:0045765)	Mitotic DNA Replication (GO:1902969)
		Transcription Preinitiation Complex Assembly (GO:0070897)	Positive Regulation of Cellular Component Biogenesis (GO:0044089)	Positive Regulation of Mitotic Metaphase/Anaphase Transition (GO:0045842)
		Positive Regulation of Protein Localization to Cajal Body (GO:1904871)	Positive Regulation of Protein-Containing Complex Assembly (GO:0031334)	Regulation of Chromosome Segregation (GO:0051983)
		Regulation of Protein Localization to Cajal Body (GO:1904869)	Protein Phosphorylation (GO:0006468)	DNA-templated DNA Replication Maintenance of Fidelity (GO:0045005)
		Positive Regulation of Cytokinesis (GO:0032467)	Regulation of Anoikis (GO:2000209)	Positive Regulation of Translation (GO:0045727)
		Establishment of Mitotic Spindle Localization (GO:0040001)	Positive Regulation of Protein Metabolic Process (GO:0051247)	Negative Regulation of Double-Strand Break Repair (GO:2000780)
		Ribosomal Small Subunit Biogenesis (GO:0042274)	Positive Regulation of Cell Differentiation (GO:0045597)	Regulation of Ubiquitin Protein Ligase Activity (GO:1904666)
		RNA Methylation (GO:0001510)	Regulation of Release of Cytochrome C From Mitochondria (GO:0090199)	Positive Regulation of Double-Strand Break Repair (GO:2000781)
		Attachment of Mitotic Spindle Microtubules to Kinetochore (GO:0051315)	Intrinsic Apoptotic Signaling Pathway by P53 Class Mediator (GO:0072332)	Positive Regulation of Mitotic Cytokinesis (GO:1903490)
		Negative Regulation of mRNA Processing (GO:0050686)	Positive Regulation of Nitric Oxide Biosynthetic Process (GO:0045429)	Protein Localization to Nucleus (GO:0034504)
		Regulation of DNA Damage Checkpoint (GO:2000001)	Positive Regulation of Cellular Component Organization (GO:0051130)	Positive Regulation of Telomere Maintenance via Telomere Lengthening (GO:1904358)
		tRNA Wobble Base Modification (GO:0002097)	Release of Cytochrome C From Mitochondria (GO:0001836)	Positive Regulation of Chromosome Segregation (GO:0051984)
		Regulation of Metaphase/Anaphase Transition of Cell Cycle (GO:1902099)	Negative Regulation of Anoikis (GO:2000811)	Regulation of Mitotic Cell Cycle Phase Transition (GO:1901990)
		Nucleosome Disassembly (GO:0006337)	Regulation of Cell Migration (GO:0030334)	Regulation of Mitotic Nuclear Division (GO:0007088)
		RNA Splicing, via Transesterification Reactions (GO:0000375)	Regulation of Protein-Containing Complex Assembly (GO:0043254)	DNA Strand Elongation Involved in DNA Replication (GO:0006271)
		Regulation of Cytokinesis (GO:0032465)	Positive Regulation of Nitric Oxide Metabolic Process (GO:1904407)	Regulation of DNA-templated DNA Replication Initiation (GO:0030174)
		Regulatory ncRNA-mediated Gene Silencing (GO:0031047)	Mismatch Repair (GO:0006298)	Regulation of Translation (GO:0006417)
		Mitotic G1 DNA Damage Checkpoint Signaling (GO:0031571)	Peptidyl-Tyrosine Phosphorylation (GO:0018108)	DNA Replication Checkpoint Signaling (GO:0000076)
		Regulation of RNA Splicing (GO:0043484)	Negative Regulation of miRNA Transcription (GO:1902894)	Regulation of Nuclear Division (GO:0051783)
		Chaperone Mediated Protein Folding Independent of Cofactor (GO:0051086)	Cellular Response to Growth Hormone Stimulus (GO:0071378)	Protein Localization to Chromosome (GO:0034502)
		Formation of Extrachromosomal Circular DNA (GO:0001325)	Epithelial to Mesenchymal Transition (GO:0001837)	Response to UV (GO:0009411)
		Protein Localization to Condensed Chromosome (GO:1903083)	Regulation of Telomere Maintenance (GO:0032204)	Signal Transduction in Response to DNA Damage (GO:0042770)
		T-Circle Formation (GO:0090656)	Cellular Response to Oxidative Stress (GO:0034599)	Mitotic Chromosome Condensation (GO:0007076)
		Telomere Maintenance via Telomere Trimming (GO:0090737)	Positive Regulation of Vasculature Development (GO:1904018)	Telomere Maintenance via Telomere Lengthening (GO:0010833)
		rRNA Transcription (GO:0009303)	Negative Regulation of miRNA Metabolic Process (GO:2000629)	Negative Regulation of Double-Strand Break Repair via Homologous Recombination (GO:2000042)
		Negative Regulation of Telomere Maintenance via Telomerase (GO:0032211)	Positive Regulation of Vascular Endothelial Growth Factor Production (GO:0010575)	Nucleosome Assembly (GO:0006334)
		Protein Complex Oligomerization (GO:0051259)	Regulation of Smooth Muscle Cell Proliferation (GO:0048660)	Positive Regulation of Mitotic Cell Cycle Spindle Assembly Checkpoint (GO:0090267)
		Positive Regulation of Protein Modification by Small Protein Conjugation or Removal (GO:1903322)	Regulation of Nitric Oxide Biosynthetic Process (GO:0045428)	protein-DNA Complex Assembly (GO:0065004)
		Establishment of Protein Localization to Organelle (GO:0072594)	Regulation of Extrinsic Apoptotic Signaling Pathway in Absence of Ligand (GO:2001239)	Regulation of DNA-templated DNA Replication (GO:0090329)
		Mitotic G1/S Transition Checkpoint Signaling (GO:0044819)	Positive Regulation of Angiogenesis (GO:0045766)	RNA-templated DNA Biosynthetic Process (GO:0006278)
		mRNA Catabolic Process (GO:0006402)	Positive Regulation of Telomere Maintenance (GO:0032206)	Telomere Maintenance via Telomerase (GO:0007004)
		Positive Regulation of DNA-templated Transcription Initiation (GO:2000144)	Regulation of Autophagy (GO:0010506)	Regulation of Cellular Response to Stress (GO:0080135)
		Regulation of Transcription Initiation by RNA Polymerase II (GO:0060260)	Mononuclear Cell Differentiation (GO:1903131)	Cellular Response to Ionizing Radiation (GO:0071479)
		protein-DNA Complex Disassembly (GO:0032986)	Positive Regulation of Protein Localization (GO:1903829)	Cytoskeleton-Dependent Cytokinesis (GO:0061640)
			Regulation of Vascular Endothelial Growth Factor Production (GO:0010574)	G1/S Transition of Mitotic Cell Cycle (GO:0000082)
			Regulation of Blood Vessel Endothelial Cell Migration (GO:0043535)
			Regulation of Vascular Associated Smooth Muscle Cell Proliferation (GO:1904705)
			Intracellular Signaling Cassette (GO:0141124)
			Mesenchymal Cell Differentiation (GO:0048762)
			Regulation of Epithelial Cell Proliferation (GO:0050678)
			Phosphatidylinositol 3-Kinase/Protein Kinase B Signal Transduction (GO:0043491)
			Positive Regulation of Apoptotic Signaling Pathway (GO:2001235)
			Epidermal Growth Factor Receptor Signaling Pathway (GO:0007173)
			Positive Regulation of Epithelial to Mesenchymal Transition (GO:0010718)
			Response to Reactive Oxygen Species (GO:0000302)
			Negative Regulation of Intrinsic Apoptotic Signaling Pathway (GO:2001243)
			Negative Regulation of Gene Expression via Chromosomal CpG Island Methylation (GO:0044027)
			Positive Regulation of Blood Vessel Endothelial Cell Migration (GO:0043536)
			Negative Regulation of Cellular Senescence (GO:2000773)
			Macrophage Differentiation (GO:0030225)
			Negative Regulation of Extrinsic Apoptotic Signaling Pathway in Absence of Ligand (GO:2001240)
			Negative Regulation of Signal Transduction in Absence of Ligand (GO:1901099)
			Positive Regulation of Cellular Response to Transforming Growth Factor Beta Stimulus (GO:1903846)
			Positive Regulation of Transforming Growth Factor Beta Receptor Signaling Pathway (GO:0030511)
			DNA Damage Response, Signal Transduction by P53 Class Mediator (GO:0030330)
			Extrinsic Apoptotic Signaling Pathway via Death Domain Receptors (GO:0008625)
			Regulation of Ubiquitin-Dependent Protein Catabolic Process (GO:2000058)
			Negative Regulation of Intracellular Signal Transduction (GO:1902532)
			Cellular Response to Light Stimulus (GO:0071482)
			Positive Regulation of Attachment of Mitotic Spindle Microtubules to Kinetochore (GO:1902425)
			Positive Regulation of Multicellular Organismal Process (GO:0051240)
			Myeloid Leukocyte Differentiation (GO:0002573)
			Negative Regulation of Apoptotic Signaling Pathway (GO:2001234)
			Protein Autophosphorylation (GO:0046777)
			Regulation of Cell Differentiation (GO:0045595)
			Positive Regulation of Protein Serine/Threonine Kinase Activity (GO:0071902)
			Cellular Response to Mechanical Stimulus (GO:0071260)
			Nucleotide-Excision Repair (GO:0006289)
			Positive Regulation of Carbohydrate Metabolic Process (GO:0045913)
			Regulation of DNA Damage Response, Signal Transduction by P53 Class Mediator (GO:0043516)
			Cytoplasmic Translation (GO:0002181)
			Regulation of Extrinsic Apoptotic Signaling Pathway (GO:2001236)
			Positive Regulation of Cytokine Production (GO:0001819)
			Regulation of Receptor Signaling Pathway via JAK-STAT (GO:0046425)
			Regulation of ERK1 and ERK2 Cascade (GO:0070372)
			Regulation of Fibroblast Proliferation (GO:0048145)
			Regulation of Intrinsic Apoptotic Signaling Pathway (GO:2001242)
			Myeloid Cell Differentiation (GO:0030099)
			Positive Regulation of Monooxygenase Activity (GO:0032770)
			Positive Regulation of Developmental Process (GO:0051094)
			Positive Regulation of Phosphorylation (GO:0042327)
			ERBB Signaling Pathway (GO:0038127)
			Peptidyl-Serine Phosphorylation (GO:0018105)
			Extrinsic Apoptotic Signaling Pathway in Absence of Ligand (GO:0097192)
			Growth Hormone Receptor Signaling Pathway (GO:0060396)
			Positive Regulation of ERK1 and ERK2 Cascade (GO:0070374)
			Cellular Response to Reactive Oxygen Species (GO:0034614)
			Cellular Response to Lipid (GO:0071396)
			Cellular Response to Lipopolysaccharide (GO:0071222)
			Regulation of Canonical NF-kappaB Signal Transduction (GO:0043122)
			Positive Regulation of Protein Modification Process (GO:0031401)
			Regulation of Cell Division (GO:0051302)
			Peptidyl-Lysine Acetylation (GO:0018394)
			Heterochromatin Formation (GO:0031507)
			Negative Regulation of Cell Development (GO:0010721)
			Constitutive Heterochromatin Formation (GO:0140719)
			Regulation of Cell Growth (GO:0001558)
			Cellular Response to Chemical Stress (GO:0062197)
			Regulation of Vitamin D Biosynthetic Process (GO:0060556)
			Regulation of Neuron Apoptotic Process (GO:0043523)
			Negative Regulation of Growth (GO:0045926)
			Peptidyl-Serine Modification (GO:0018209)
			Cellular Response to Interleukin-6 (GO:0071354)
			Negative Regulation of Oxidative Stress-Induced Intrinsic Apoptotic Signaling Pathway (GO:1902176)
			Regulation of Extrinsic Apoptotic Signaling Pathway via Death Domain Receptors (GO:1902041)
			Apoptotic Mitochondrial Changes (GO:0008637)
			Regulation of Cell Migration Involved in Sprouting Angiogenesis (GO:0090049)
			Positive Regulation of Receptor Signaling Pathway via STAT (GO:1904894)
			Positive Regulation of Epithelial Cell Proliferation (GO:0050679)
			Regulation of Lipid Storage (GO:0010883)
			Response to Estradiol (GO:0032355)
			Cellular Response to Glucose Starvation (GO:0042149)
			Cellular Response to Growth Factor Stimulus (GO:0071363)
			Regulation of Cell Cycle G1/S Phase Transition (GO:1902806)
			Positive Regulation of Catabolic Process (GO:0009896)
			Regulation of Cytokine Production Involved in Inflammatory Response (GO:1900015)
			Negative Regulation of Cell Cycle (GO:0045786)
			Positive Regulation of Organelle Organization (GO:0010638)
			Cellular Response to Molecule of Bacterial Origin (GO:0071219)
			Regulation of Cellular Senescence (GO:2000772)
			Phosphatidylinositol-3-Phosphate Biosynthetic Process (GO:0036092)
			Positive Regulation of Metaphase/Anaphase Transition of Cell Cycle (GO:1902101)
			Positive Regulation of Canonical NF-kappaB Signal Transduction (GO:0043123)
			Positive Regulation of Protein Phosphorylation (GO:0001934)
			Positive Regulation of Nuclear Division (GO:0051785)
			Peptidyl-Tyrosine Modification (GO:0018212)
			Regulation of Calcidiol 1-Monooxygenase Activity (GO:0060558)
			Positive Regulation of Ubiquitin-Protein Transferase Activity (GO:0051443)
			Regulation of G1/S Transition of Mitotic Cell Cycle (GO:2000045)
			Peptidyl-Threonine Phosphorylation (GO:0018107)
			+ Reg of Transmembrane Receptor Prot Serine/Threonine Kinase Sgnlng Pway (GO:0090100)
			Negative Regulation of Cytokine Production (GO:0001818)
			Negative Regulation of Neurogenesis (GO:0050768)
			Mitotic G2/M Transition Checkpoint (GO:0044818)
			Negative Regulation of Lipid Catabolic Process (GO:0050995)
			Positive Regulation of Glycolytic Process (GO:0045821)
			Positive Regulation of Purine Nucleotide Catabolic Process (GO:0033123)
			Interleukin-6-Mediated Signaling Pathway (GO:0070102)
			Peptidyl-Tyrosine Autophosphorylation (GO:0038083)
			Positive Regulation of Fibroblast Proliferation (GO:0048146)
			Regulation of Intracellular Signal Transduction (GO:1902531)
			Regulation of Erythrocyte Differentiation (GO:0045646)
			Positive Regulation of Receptor Signaling Pathway via JAK-STAT (GO:0046427)
			Regulation of Inflammatory Response (GO:0050727)
			Positive Regulation of Endothelial Cell Migration (GO:0010595)
			Positive Regulation of Ubiquitin-Dependent Protein Catabolic Process (GO:2000060)
			Base-Excision Repair (GO:0006284)
			Positive Regulation of Extrinsic Apoptotic Signaling Pathway (GO:2001238)
			Positive Regulation of Intrinsic Apoptotic Signaling Pathway (GO:2001244)
			Positive Regulation of IRE1-mediated Unfolded Protein Response (GO:1903896)
			MAPK Cascade (GO:0000165)
			Negative Regulation of Cell-Cell Adhesion (GO:0022408)
			Regulation of DNA Binding (GO:0051101)
			Positive Regulation of Catalytic Activity (GO:0043085)
			Positive Regulation of Binding (GO:0051099)
			Regulation of Epithelial to Mesenchymal Transition (GO:0010717)
			Regulation of Neuroinflammatory Response (GO:0150077)
			Intrinsic Apoptotic Signaling Pathway in Response to DNA Damage by P53 Class Mediator (GO:0042771)
			Positive Regulation of Vascular Associated Smooth Muscle Cell Proliferation (GO:1904707)
			Negative Regulation of Cell Growth (GO:0030308)
			Regulation of Phosphorylation (GO:0042325)
			Chromosome Condensation (GO:0030261)
			Cellular Response to Insulin Stimulus (GO:0032869)
			Regulation of Cytokine Production (GO:0001817)
			Regulation of Glycolytic Process (GO:0006110)
			ERK1 and ERK2 Cascade (GO:0070371)
			Cellular Response to Peptide Hormone Stimulus (GO:0071375)
			Regulation of Protein Serine/Threonine Kinase Activity (GO:0071900)
			Negative Regulation of Ubiquitin-Dependent Protein Catabolic Process (GO:2000059)
			Cell Surface Receptor Signaling Pathway via STAT (GO:0097696)
			Regulation of Glial Cell Proliferation (GO:0060251)
			Regulation of miRNA Metabolic Process (GO:2000628)
			Positive Regulation of Ubiquitin Protein Ligase Activity (GO:1904668)
			Negative Regulation of Cell Junction Assembly (GO:1901889)
			B Cell Receptor Signaling Pathway (GO:0050853)
			Regulation of Protein Localization to Nucleus (GO:1900180)
			Peptidyl-Threonine Modification (GO:0018210)
			Positive Regulation of Cell Cycle G1/S Phase Transition (GO:1902808)
			Regulation of Protein Localization (GO:0032880)
			Protein Stabilization (GO:0050821)
			Regulation of Nitric-Oxide Synthase Activity (GO:0050999)
			Mitotic Recombination (GO:0006312)
			Regulation of Cellular Response to Heat (GO:1900034)
			Regulation of Protein Catabolic Process (GO:0042176)
			Negative Regulation of TOR Signaling (GO:0032007)
			Regulation of B Cell Proliferation (GO:0030888)
			Transforming Growth Factor Beta Receptor Superfamily Signaling Pathway (GO:0141091)
			DNA Methylation-Dependent Constitutive Heterochromatin Formation (GO:0006346)
			Negative Regulation of Blood Vessel Endothelial Cell Migration (GO:0043537)
			Peptidyl-Lysine Modification (GO:0018205)
			Regulation of Cyclin-Dependent Protein Serine/Threonine Kinase Activity (GO:0000079)
			Regulation of Smooth Muscle Cell Apoptotic Process (GO:0034391)
			Regulation of Mitochondrial Membrane Potential (GO:0051881)
			Regulation of Vasculature Development (GO:1901342)
			Regulation of Stress-Activated Protein Kinase Signaling Cascade (GO:0070302)
			Regulation of B Cell Apoptotic Process (GO:0002902)
			Negative Regulation of Intrinsic Apoptotic Signaling Pathway in Response to DNA Damage (GO:1902230)
			Cellular Response to Tumor Necrosis Factor (GO:0071356)
			Regulation of Endothelial Cell Apoptotic Process (GO:2000351)
			Cellular Response to Radiation (GO:0071478)
			Chromosome Organization (GO:0051276)
			Regulation of MAP Kinase Activity (GO:0043405)
			Protein Modification by Small Protein Conjugation (GO:0032446)
			Negative Regulation of Smooth Muscle Cell Proliferation (GO:0048662)
			Positive Regulation of Epithelial Cell Migration (GO:0010634)
			Protein Modification Process (GO:0036211)
			Erythrocyte Differentiation (GO:0030218)
			Phosphorylation (GO:0016310)
			Positive Regulation of Interleukin-2 Production (GO:0032743)
			DNA Biosynthetic Process (GO:0071897)
			Regulation of Ubiquitin-Protein Transferase Activity (GO:0051438)
			Negative Regulation of Telomere Maintenance (GO:0032205)
			Negative Regulation of Vascular Associated Smooth Muscle Cell Proliferation (GO:1904706)
			Positive Regulation of Cell Migration Involved in Sprouting Angiogenesis (GO:0090050)
			Regulation of Transforming Growth Factor Beta Receptor Signaling Pathway (GO:0017015)
			Regulation of Macromolecule Biosynthetic Process (GO:0010556)
			Regulation of Fat Cell Differentiation (GO:0045598)
			Positive Regulation of Protein Localization to Nucleus (GO:1900182)
			Regulation of Protein Phosphorylation (GO:0001932)
			Negative Regulation of Inflammatory Response (GO:0050728)
			Transforming Growth Factor Beta Receptor Signaling Pathway (GO:0007179)
			Negative Regulation of Proteolysis Involved in Protein Catabolic Process (GO:1903051)
			Positive Regulation of DNA Binding (GO:0043388)
			Positive Regulation of Erythrocyte Differentiation (GO:0045648)
			Positive Regulation of Lipid Metabolic Process (GO:0045834)
			Regulation of Extracellular Matrix Assembly (GO:1901201)
			Regulation of Mitotic Sister Chromatid Segregation (GO:0033047)
			Telomere Maintenance via Recombination (GO:0000722)
			Negative Regulation of Cell-Cell Adhesion Mediated by Cadherin (GO:2000048)
			Negative Regulation of Lipid Localization (GO:1905953)
			Positive Regulation of Nitric-Oxide Synthase Activity (GO:0051000)
			Regulation of DNA-templated Transcription Initiation (GO:2000142)
			Positive Regulation of Peptidyl-Tyrosine Phosphorylation (GO:0050731)
			Regulation of Interleukin-2 Production (GO:0032663)
			DNA Damage Checkpoint Signaling (GO:0000077)
			Response to Cytokine (GO:0034097)
			Regulation of Osteoblast Differentiation (GO:0045667)
			Positive Regulation of Response to Stimulus (GO:0048584)
			Negative Regulation of Nervous System Development (GO:0051961)
			Positive Regulation of Stem Cell Proliferation (GO:2000648)
			Epigenetic Regulation of Gene Expression (GO:0040029)
			Negative Regulation of Angiogenesis (GO:0016525)
			Positive Regulation of Transferase Activity (GO:0051347)
			Positive Regulation of ATP Metabolic Process (GO:1903580)
			Positive Regulation of Mitotic Cell Cycle (GO:0045931)
			Regulation of Proteasomal Ubiquitin-Dependent Protein Catabolic Process (GO:0032434)
			Cellular Response to Cytokine Stimulus (GO:0071345)
			Negative Regulation of Autophagy (GO:0010507)
			Response to Tumor Necrosis Factor (GO:0034612)
			Regulation of DNA Recombination (GO:0000018)
			Response to Lipopolysaccharide (GO:0032496)
			Regulation of Receptor Signaling Pathway via STAT (GO:1904892)
			Negative Regulation of Transferase Activity (GO:0051348)
			Positive Regulation of Cell Cycle Phase Transition (GO:1901989)
			Regulation of Mitochondrial Depolarization (GO:0051900)
			Regulation of Oxidative Stress-Induced Neuron Intrinsic Apoptotic Signaling Pathway (GO:1903376)
			Fatty Acid Homeostasis (GO:0055089)
			Negative Regulation of Ubiquitin-Protein Transferase Activity (GO:0051444)
			Positive Regulation of Endoplasmic Reticulum Unfolded Protein Response (GO:1900103)
			Positive Regulation of Smooth Muscle Cell Apoptotic Process (GO:0034393)
			Positive Regulation of Spindle Checkpoint (GO:0090232)
			Progesterone Receptor Signaling Pathway (GO:0050847)
			Regulation of Adipose Tissue Development (GO:1904177)
			Regulation of Cell Cycle Checkpoint (GO:1901976)
			ERBB2-EGFR Signaling Pathway (GO:0038134)
			Regulation of Hyaluronan Biosynthetic Process (GO:1900125)
			Regulation of Macrophage Proliferation (GO:0120040)
			Regulation of Prostaglandin Biosynthetic Process (GO:0031392)
			Double-Strand Break Repair via Synthesis-Dependent Strand Annealing (GO:0045003)
			Establishment of Protein Localization to Telomere (GO:0070200)
			Inflammatory Response to Wounding (GO:0090594)
			Maintenance of DNA Repeat Elements (GO:0043570)
			Cytokine-Mediated Signaling Pathway (GO:0019221)
			Positive Regulation of Signal Transduction (GO:0009967)
			Regulation of Protein Ubiquitination (GO:0031396)
			Regulation of Interleukin-1 Beta Production (GO:0032651)
			Response to Insulin (GO:0032868)
			Positive Regulation of Chemokine Production (GO:0032722)
			Mitotic G2 DNA Damage Checkpoint Signaling (GO:0007095)
			Negative Regulation of Cell-Matrix Adhesion (GO:0001953)
			Negative Regulation of Cytokine Production Involved in Inflammatory Response (GO:1900016)
			Negative Regulation of Mitotic Cell Cycle (GO:0045930)
			Cellular Response to Transforming Growth Factor Beta Stimulus (GO:0071560)
			Regulation of Cell Cycle G2/M Phase Transition (GO:1902749)
			Negative Regulation of Cell Differentiation (GO:0045596)
			Regulation of Tumor Necrosis Factor Production (GO:0032680)
			Protein Destabilization (GO:0031648)
			Circulatory System Development (GO:0072359)
			Regulation of Stress-Activated MAPK Cascade (GO:0032872)
			DNA Strand Elongation (GO:0022616)
			UV-damage Excision Repair (GO:0070914)
			Regulation of Mitotic Sister Chromatid Separation (GO:0010965)
			Regulation of Transforming Growth Factor Beta Production (GO:0071634)
			Positive Regulation of DNA Recombination (GO:0045911)
			Positive Regulation of Interleukin-1 Beta Production (GO:0032731)
			Negative Regulation of Multicellular Organismal Process (GO:0051241)
			Negative Regulation of Signal Transduction by P53 Class Mediator (GO:1901797)
			Positive Regulation of Extracellular Matrix Organization (GO:1903055)
			Hemopoiesis (GO:0030097)
			Cellular Response to Nitrogen Compound (GO:1901699)
			Negative Regulation of Fat Cell Differentiation (GO:0045599)
			Protein Ubiquitination (GO:0016567)
			Regulation of Endothelial Cell Migration (GO:0010594)
			Positive Regulation of G1/S Transition of Mitotic Cell Cycle (GO:1900087)
			Negative Regulation of Epithelial Cell Proliferation (GO:0050680)
			Regulation of Endodeoxyribonuclease Activity (GO:0032071)
			Regulation of Immature T Cell Proliferation in Thymus (GO:0033084)
			Regulation of Vascular Associated Smooth Muscle Cell Apoptotic Process (GO:1905459)
			Detection of Muscle Stretch (GO:0035995)
			Vascular Wound Healing (GO:0061042)
			Metaphase/Anaphase Transition of Cell Cycle (GO:0044784)
			Negative Regulation of Telomere Capping (GO:1904354)
			Regulation of Cell Adhesion Molecule Production (GO:0060353)
			ERBB2 Signaling Pathway (GO:0038128)
			Response to UV-A (GO:0070141)
			Response to Progesterone (GO:0032570)
			Negative Regulation of DNA Damage Response, Signal Transduction by P53 Class Mediator (GO:0043518)
			Nuclear Body Organization (GO:0030575)
			Positive Regulation of Heterotypic Cell-Cell Adhesion (GO:0034116)
			Protein Deacetylation (GO:0006476)
			Positive Regulation of DNA-binding Transcription Factor Activity (GO:0051091)
			Positive Regulation of Chemotaxis (GO:0050921)
			Regulation of Cell Cycle Phase Transition (GO:1901987)
			Regulation of Heterotypic Cell-Cell Adhesion (GO:0034114)
			Regulation of Regulatory T Cell Differentiation (GO:0045589)
			Phosphatidylinositol-Mediated Signaling (GO:0048015)
			Positive Regulation of DNA Replication (GO:0045740)
			Positive Regulation of Amide Metabolic Process (GO:0034250)
			Positive Regulation of Phosphate Metabolic Process (GO:0045937)
			Positive Regulation of Tyrosine Phosphorylation of STAT Protein (GO:0042531)
			Cellular Response to Starvation (GO:0009267)
			Cell Surface Receptor Signaling Pathway via JAK-STAT (GO:0007259)
			Telomere Organization (GO:0032200)
			Response to Muscle Stretch (GO:0035994)
			Vascular Endothelial Growth Factor Signaling Pathway (GO:0038084)
			Negative Regulation of cGAS/STING Signaling Pathway (GO:0160049)
			Negative Regulation of Cell-Substrate Junction Organization (GO:0150118)
			Negative Regulation of Focal Adhesion Assembly (GO:0051895)
			Positive Regulation of Acute Inflammatory Response (GO:0002675)
			Positive Regulation of Macrophage Chemotaxis (GO:0010759)
			Protein Localization to Chromosome, Telomeric Region (GO:0070198)
			Negative Regulation of Osteoblast Differentiation (GO:0045668)
			Nuclear Receptor-Mediated Steroid Hormone Signaling Pathway (GO:0030518)
			Positive Regulation of Interleukin-6 Production (GO:0032755)
			Negative Regulation of Extrinsic Apoptotic Signaling Pathway via Death Domain Receptors (GO:1902042)

## Sheet: Figure 5B-X331 vs X332 vs TP53
	Spearman’s correlation analysis: correlation coefficient (ρ) ≥ 0.5 or ≤ -0.5 and p-value < 0.01; GO Biological processes considered significant at p < 0.001
	X331 exclusive	X332 exvclusive	TP53 exclusive	X331 & TP53 common
	Regulation of Rho Protein Signal Transduction (GO:0035023)	Leukotriene Transport (GO:0071716)	Regulation of Transcription by RNA Polymerase II (GO:0006357)	Regulation of Endothelial Cell Migration (GO:0010594)
	Regulation of Focal Adhesion Assembly (GO:0051893)	Heme Catabolic Process (GO:0042167)	Regulation of DNA-templated Transcription (GO:0006355)	Regulation of Cell Migration (GO:0030334)
	Sprouting Angiogenesis (GO:0002040)	Pigment Catabolic Process (GO:0046149)	Regulation of Apoptotic Process (GO:0042981)	Peptidyl-Tyrosine Modification (GO:0018212)
	Regulation of mRNA Catabolic Process (GO:0061013)	Porphyrin-Containing Compound Catabolic Process (GO:0006787)	DNA Damage Response (GO:0006974)	Regulation of Intracellular Signal Transduction (GO:1902531)
	Negative Regulation of Small GTPase Mediated Signal Transduction (GO:0051058)	Icosanoid Transport (GO:0071715)	Regulation of Gene Expression (GO:0010468)	Peptidyl-Tyrosine Phosphorylation (GO:0018108)
	Motor Neuron Axon Guidance (GO:0008045)		DNA Repair (GO:0006281)	Hemopoiesis (GO:0030097)
	B Cell Homeostasis (GO:0001782)		Positive Regulation of DNA-templated Transcription (GO:0045893)
	Positive Regulation of B Cell Activation (GO:0050871)		Negative Regulation of Programmed Cell Death (GO:0043069)
	Positive Regulation of Small GTPase Mediated Signal Transduction (GO:0051057)		Negative Regulation of Apoptotic Process (GO:0043066)
	Regulation of mRNA Stability (GO:0043488)		DNA Metabolic Process (GO:0006259)
	Positive Regulation of mRNA Catabolic Process (GO:0061014)		Apoptotic Process (GO:0006915)
	Platelet Aggregation (GO:0070527)		Regulation of Cell Population Proliferation (GO:0042127)
			Positive Regulation of RNA Biosynthetic Process (GO:1902680)
			Positive Regulation of Gene Expression (GO:0010628)
			Positive Regulation of Apoptotic Process (GO:0043065)
			Intrinsic Apoptotic Signaling Pathway in Response to DNA Damage (GO:0008630)
			Negative Regulation of DNA-templated Transcription (GO:0045892)
			Negative Regulation of Gene Expression (GO:0010629)
			Intrinsic Apoptotic Signaling Pathway (GO:0097193)
			Positive Regulation of Cell Population Proliferation (GO:0008284)
			Regulation of Cell Cycle (GO:0051726)
			Positive Regulation of Transcription by RNA Polymerase II (GO:0045944)
			Mitotic Cell Cycle Phase Transition (GO:0044772)
			Positive Regulation of Macromolecule Biosynthetic Process (GO:0010557)
			Positive Regulation of Cellular Process (GO:0048522)
			Regulation of miRNA Transcription (GO:1902893)
			Positive Regulation of miRNA Metabolic Process (GO:2000630)
			Positive Regulation of Programmed Cell Death (GO:0043068)
			Negative Regulation of Transcription by RNA Polymerase II (GO:0000122)
			Negative Regulation of Macromolecule Biosynthetic Process (GO:0010558)
			Mitotic Sister Chromatid Segregation (GO:0000070)
			Positive Regulation of Intracellular Signal Transduction (GO:1902533)
			Regulation of Mitotic Cell Cycle (GO:0007346)
			Regulation of Signal Transduction by P53 Class Mediator (GO:1901796)
			Positive Regulation of miRNA Transcription (GO:1902895)
			Negative Regulation of Cellular Process (GO:0048523)
			+ Reg of Phosphatidylinositol 3-Kinase/Prot Kinase B Signal Transduction (GO:0051897)
			Positive Regulation of Mitotic Cell Cycle Phase Transition (GO:1901992)
			Regulation of RNA Biosynthetic Process (GO:2001141)
			Positive Regulation of Cell Migration (GO:0030335)
			Regulation of Phosphatidylinositol 3-Kinase/Protein Kinase B Signal Transduction (GO:0051896)
			Negative Regulation of RNA Biosynthetic Process (GO:1902679)
			Positive Regulation of DNA Metabolic Process (GO:0051054)
			Signal Transduction in Response to DNA Damage (GO:0042770)
			Negative Regulation of Extrinsic Apoptotic Signaling Pathway (GO:2001237)
			G1/S Transition of Mitotic Cell Cycle (GO:0000082)
			Negative Regulation of Cell Population Proliferation (GO:0008285)
			Cell Cycle G1/S Phase Transition (GO:0044843)
			Extrinsic Apoptotic Signaling Pathway (GO:0097191)
			Cellular Response to UV (GO:0034644)
			Cellular Response to Hypoxia (GO:0071456)
			Cellular Response to Decreased Oxygen Levels (GO:0036294)
			Positive Regulation of Neuron Apoptotic Process (GO:0043525)
			Positive Regulation of Mitotic Nuclear Division (GO:0045840)
			Negative Regulation of Catabolic Process (GO:0009895)
			Signal Transduction by P53 Class Mediator (GO:0072331)
			Response to Ionizing Radiation (GO:0010212)
			Positive Regulation of Cell Motility (GO:2000147)
			Regulation of Mitotic Nuclear Division (GO:0007088)
			Response to UV (GO:0009411)
			Regulation of MAPK Cascade (GO:0043408)
			Double-Strand Break Repair via Homologous Recombination (GO:0000724)
			Regulation of Attachment of Mitotic Spindle Microtubules to Kinetochore (GO:1902423)
			Regulation of Programmed Cell Death (GO:0043067)
			Cellular Response to Oxygen-Containing Compound (GO:1901701)
			Positive Regulation of Chromosome Organization (GO:2001252)
			Regulation of Cell Cycle Process (GO:0010564)
			Positive Regulation of Biosynthetic Process (GO:0009891)
			Negative Regulation of Gene Expression, Epigenetic (GO:0045814)
			Positive Regulation of Smooth Muscle Cell Proliferation (GO:0048661)
			Cell Surface Receptor Protein Tyrosine Kinase Signaling Pathway (GO:0007169)
			Positive Regulation of Attachment of Spindle Microtubules to Kinetochore (GO:0051987)
			Positive Regulation of MAPK Cascade (GO:0043410)
			Positive Regulation of Release of Cytochrome C From Mitochondria (GO:0090200)
			Mitotic Spindle Organization (GO:0007052)
			Microtubule Cytoskeleton Organization Involved in Mitosis (GO:1902850)
			Positive Regulation of Mitotic Sister Chromatid Separation (GO:1901970)
			Regulation of Angiogenesis (GO:0045765)
			Positive Regulation of DNA Repair (GO:0045739)
			Positive Regulation of Cellular Component Biogenesis (GO:0044089)
			Positive Regulation of Protein-Containing Complex Assembly (GO:0031334)
			Protein Phosphorylation (GO:0006468)
			Positive Regulation of Cell Cycle Process (GO:0090068)
			Regulation of Anoikis (GO:2000209)
			Positive Regulation of Protein Metabolic Process (GO:0051247)
			Positive Regulation of Cell Differentiation (GO:0045597)
			Regulation of Release of Cytochrome C From Mitochondria (GO:0090199)
			Intrinsic Apoptotic Signaling Pathway by P53 Class Mediator (GO:0072332)
			Positive Regulation of Cell Cycle G2/M Phase Transition (GO:1902751)
			Positive Regulation of Nitric Oxide Biosynthetic Process (GO:0045429)
			Positive Regulation of Cellular Component Organization (GO:0051130)
			Regulation of Ubiquitin Protein Ligase Activity (GO:1904666)
			Release of Cytochrome C From Mitochondria (GO:0001836)
			Negative Regulation of Anoikis (GO:2000811)
			Mitotic Metaphase Chromosome Alignment (GO:0007080)
			Regulation of Protein-Containing Complex Assembly (GO:0043254)
			Positive Regulation of Nitric Oxide Metabolic Process (GO:1904407)
			Replication Fork Processing (GO:0031297)
			Chromatin Organization (GO:0006325)
			Mismatch Repair (GO:0006298)
			Mitotic DNA Damage Checkpoint Signaling (GO:0044773)
			Negative Regulation of miRNA Transcription (GO:1902894)
			Cellular Response to Growth Hormone Stimulus (GO:0071378)
			Epithelial to Mesenchymal Transition (GO:0001837)
			Double-Strand Break Repair (GO:0006302)
			Regulation of Telomere Maintenance (GO:0032204)
			Cellular Response to Oxidative Stress (GO:0034599)
			DNA Recombination (GO:0006310)
			Cell Cycle G2/M Phase Transition (GO:0044839)
			Positive Regulation of Vasculature Development (GO:1904018)
			Positive Regulation of G2/M Transition of Mitotic Cell Cycle (GO:0010971)
			Negative Regulation of miRNA Metabolic Process (GO:2000629)
			Positive Regulation of Vascular Endothelial Growth Factor Production (GO:0010575)
			Regulation of Smooth Muscle Cell Proliferation (GO:0048660)
			Regulation of Nitric Oxide Biosynthetic Process (GO:0045428)
			Regulation of Extrinsic Apoptotic Signaling Pathway in Absence of Ligand (GO:2001239)
			Positive Regulation of Angiogenesis (GO:0045766)
			Regulation of Mitotic Cell Cycle Phase Transition (GO:1901990)
			Positive Regulation of Telomere Maintenance (GO:0032206)
			Regulation of Autophagy (GO:0010506)
			Mononuclear Cell Differentiation (GO:1903131)
			Regulation of G2/M Transition of Mitotic Cell Cycle (GO:0010389)
			Positive Regulation of Protein Localization (GO:1903829)
			Double-Strand Break Repair via Break-Induced Replication (GO:0000727)
			Regulation of Vascular Endothelial Growth Factor Production (GO:0010574)
			Negative Regulation of Mitotic Metaphase/Anaphase Transition (GO:0045841)
			Regulation of Blood Vessel Endothelial Cell Migration (GO:0043535)
			Regulation of Double-Strand Break Repair (GO:2000779)
			Regulation of Vascular Associated Smooth Muscle Cell Proliferation (GO:1904705)
			Intracellular Signaling Cassette (GO:0141124)
			Mesenchymal Cell Differentiation (GO:0048762)
			Regulation of Epithelial Cell Proliferation (GO:0050678)
			Phosphatidylinositol 3-Kinase/Protein Kinase B Signal Transduction (GO:0043491)
			Positive Regulation of Apoptotic Signaling Pathway (GO:2001235)
			Epidermal Growth Factor Receptor Signaling Pathway (GO:0007173)
			Positive Regulation of Epithelial to Mesenchymal Transition (GO:0010718)
			G2/M Transition of Mitotic Cell Cycle (GO:0000086)
			Response to Reactive Oxygen Species (GO:0000302)
			Negative Regulation of Intrinsic Apoptotic Signaling Pathway (GO:2001243)
			Negative Regulation of Gene Expression via Chromosomal CpG Island Methylation (GO:0044027)
			Positive Regulation of Blood Vessel Endothelial Cell Migration (GO:0043536)
			Negative Regulation of Cellular Senescence (GO:2000773)
			Macrophage Differentiation (GO:0030225)
			Negative Regulation of Extrinsic Apoptotic Signaling Pathway in Absence of Ligand (GO:2001240)
			Negative Regulation of Signal Transduction in Absence of Ligand (GO:1901099)
			Positive Regulation of Cellular Response to Transforming Growth Factor Beta Stimulus (GO:1903846)
			Positive Regulation of Transforming Growth Factor Beta Receptor Signaling Pathway (GO:0030511)
			DNA Damage Response, Signal Transduction by P53 Class Mediator (GO:0030330)
			Extrinsic Apoptotic Signaling Pathway via Death Domain Receptors (GO:0008625)
			Regulation of Ubiquitin-Dependent Protein Catabolic Process (GO:2000058)
			Negative Regulation of Intracellular Signal Transduction (GO:1902532)
			Cellular Response to Light Stimulus (GO:0071482)
			Regulation of Cellular Response to Stress (GO:0080135)
			Positive Regulation of Attachment of Mitotic Spindle Microtubules to Kinetochore (GO:1902425)
			Positive Regulation of Multicellular Organismal Process (GO:0051240)
			Myeloid Leukocyte Differentiation (GO:0002573)
			Negative Regulation of Apoptotic Signaling Pathway (GO:2001234)
			Protein Autophosphorylation (GO:0046777)
			Regulation of Cell Differentiation (GO:0045595)
			Positive Regulation of Chromosome Segregation (GO:0051984)
			Positive Regulation of Protein Serine/Threonine Kinase Activity (GO:0071902)
			Cellular Response to Mechanical Stimulus (GO:0071260)
			Nucleotide-Excision Repair (GO:0006289)
			Positive Regulation of Carbohydrate Metabolic Process (GO:0045913)
			Regulation of DNA Damage Response, Signal Transduction by P53 Class Mediator (GO:0043516)
			Cytoplasmic Translation (GO:0002181)
			Regulation of Extrinsic Apoptotic Signaling Pathway (GO:2001236)
			Positive Regulation of Cytokine Production (GO:0001819)
			Regulation of Receptor Signaling Pathway via JAK-STAT (GO:0046425)
			Regulation of ERK1 and ERK2 Cascade (GO:0070372)
			Spindle Assembly Checkpoint Signaling (GO:0071173)
			Mitotic Spindle Assembly Checkpoint Signaling (GO:0007094)
			Mitotic Spindle Checkpoint Signaling (GO:0071174)
			Sister Chromatid Segregation (GO:0000819)
			Regulation of Fibroblast Proliferation (GO:0048145)
			Regulation of Intrinsic Apoptotic Signaling Pathway (GO:2001242)
			Myeloid Cell Differentiation (GO:0030099)
			Positive Regulation of Monooxygenase Activity (GO:0032770)
			Chromatin Remodeling (GO:0006338)
			Positive Regulation of Developmental Process (GO:0051094)
			Telomere Maintenance via Telomere Lengthening (GO:0010833)
			Positive Regulation of Phosphorylation (GO:0042327)
			DNA Integrity Checkpoint Signaling (GO:0031570)
			ERBB Signaling Pathway (GO:0038127)
			Peptidyl-Serine Phosphorylation (GO:0018105)
			Extrinsic Apoptotic Signaling Pathway in Absence of Ligand (GO:0097192)
			RNA-templated DNA Biosynthetic Process (GO:0006278)
			Telomere Maintenance via Telomerase (GO:0007004)
			Growth Hormone Receptor Signaling Pathway (GO:0060396)
			Positive Regulation of ERK1 and ERK2 Cascade (GO:0070374)
			Cellular Response to Reactive Oxygen Species (GO:0034614)
			Cellular Response to Lipid (GO:0071396)
			Cellular Response to Lipopolysaccharide (GO:0071222)
			Regulation of Canonical NF-kappaB Signal Transduction (GO:0043122)
			Positive Regulation of Protein Modification Process (GO:0031401)
			Regulation of Cell Division (GO:0051302)
			Peptidyl-Lysine Acetylation (GO:0018394)
			Heterochromatin Formation (GO:0031507)
			Negative Regulation of Cell Development (GO:0010721)
			Protein Localization to Nucleus (GO:0034504)
			Constitutive Heterochromatin Formation (GO:0140719)
			Regulation of Cell Growth (GO:0001558)
			Cellular Response to Chemical Stress (GO:0062197)
			Regulation of Mitotic Metaphase/Anaphase Transition (GO:0030071)
			Regulation of Vitamin D Biosynthetic Process (GO:0060556)
			Regulation of Neuron Apoptotic Process (GO:0043523)
			Negative Regulation of Growth (GO:0045926)
			Peptidyl-Serine Modification (GO:0018209)
			Cellular Response to Interleukin-6 (GO:0071354)
			Negative Regulation of Oxidative Stress-Induced Intrinsic Apoptotic Signaling Pathway (GO:1902176)
			Regulation of Extrinsic Apoptotic Signaling Pathway via Death Domain Receptors (GO:1902041)
			Apoptotic Mitochondrial Changes (GO:0008637)
			Regulation of Cell Migration Involved in Sprouting Angiogenesis (GO:0090049)
			Positive Regulation of Receptor Signaling Pathway via STAT (GO:1904894)
			Mitotic Chromosome Condensation (GO:0007076)
			Cellular Response to Ionizing Radiation (GO:0071479)
			Positive Regulation of Epithelial Cell Proliferation (GO:0050679)
			Regulation of Lipid Storage (GO:0010883)
			Response to Estradiol (GO:0032355)
			Cellular Response to Glucose Starvation (GO:0042149)
			Cellular Response to Growth Factor Stimulus (GO:0071363)
			Regulation of Cell Cycle G1/S Phase Transition (GO:1902806)
			Positive Regulation of Catabolic Process (GO:0009896)
			Regulation of Cytokine Production Involved in Inflammatory Response (GO:1900015)
			Metaphase Chromosome Alignment (GO:0051310)
			DNA-templated DNA Replication Maintenance of Fidelity (GO:0045005)
			Regulation of Double-Strand Break Repair via Homologous Recombination (GO:0010569)
			Positive Regulation of Double-Strand Break Repair (GO:2000781)
			Negative Regulation of Cell Cycle (GO:0045786)
			Positive Regulation of Organelle Organization (GO:0010638)
			Cellular Response to Molecule of Bacterial Origin (GO:0071219)
			Regulation of Cellular Senescence (GO:2000772)
			Phosphatidylinositol-3-Phosphate Biosynthetic Process (GO:0036092)
			Positive Regulation of Metaphase/Anaphase Transition of Cell Cycle (GO:1902101)
			Positive Regulation of Canonical NF-kappaB Signal Transduction (GO:0043123)
			Positive Regulation of Protein Phosphorylation (GO:0001934)
			Positive Regulation of Nuclear Division (GO:0051785)
			Regulation of Calcidiol 1-Monooxygenase Activity (GO:0060558)
			Positive Regulation of Ubiquitin-Protein Transferase Activity (GO:0051443)
			Regulation of G1/S Transition of Mitotic Cell Cycle (GO:2000045)
			Peptidyl-Threonine Phosphorylation (GO:0018107)
			Mitotic Nuclear Division (GO:0140014)
			Mitotic Spindle Assembly (GO:0090307)
			+ Reg of Transmembrane Receptor Prot Serine/Threonine Kinase Sgnlng Pway (GO:0090100)
			Negative Regulation of Cytokine Production (GO:0001818)
			Negative Regulation of Neurogenesis (GO:0050768)
			Regulation of Chromosome Segregation (GO:0051983)
			Telomere Maintenance (GO:0000723)
			Mitotic G2/M Transition Checkpoint (GO:0044818)
			Negative Regulation of Lipid Catabolic Process (GO:0050995)
			Positive Regulation of Glycolytic Process (GO:0045821)
			Positive Regulation of Purine Nucleotide Catabolic Process (GO:0033123)
			Interleukin-6-Mediated Signaling Pathway (GO:0070102)
			Peptidyl-Tyrosine Autophosphorylation (GO:0038083)
			Regulation of DNA-templated DNA Replication Initiation (GO:0030174)
			DNA Replication (GO:0006260)
			Regulation of DNA Repair (GO:0006282)
			Positive Regulation of Fibroblast Proliferation (GO:0048146)
			Regulation of Erythrocyte Differentiation (GO:0045646)
			Positive Regulation of Receptor Signaling Pathway via JAK-STAT (GO:0046427)
			Protein Localization to Chromosome (GO:0034502)
			Regulation of Inflammatory Response (GO:0050727)
			Positive Regulation of Endothelial Cell Migration (GO:0010595)
			Positive Regulation of Ubiquitin-Dependent Protein Catabolic Process (GO:2000060)
			Regulation of Mitotic Cell Cycle Spindle Assembly Checkpoint (GO:0090266)
			Mitotic Cytokinesis (GO:0000281)
			Base-Excision Repair (GO:0006284)
			Interstrand Cross-Link Repair (GO:0036297)
			Positive Regulation of Extrinsic Apoptotic Signaling Pathway (GO:2001238)
			Positive Regulation of Intrinsic Apoptotic Signaling Pathway (GO:2001244)
			Positive Regulation of IRE1-mediated Unfolded Protein Response (GO:1903896)
			MAPK Cascade (GO:0000165)
			Positive Regulation of Mitotic Metaphase/Anaphase Transition (GO:0045842)
			Negative Regulation of Cell-Cell Adhesion (GO:0022408)
			Regulation of DNA Binding (GO:0051101)
			Positive Regulation of Catalytic Activity (GO:0043085)
			Positive Regulation of Binding (GO:0051099)
			Regulation of Epithelial to Mesenchymal Transition (GO:0010717)
			DNA Replication Initiation (GO:0006270)
			Regulation of Neuroinflammatory Response (GO:0150077)
			Intrinsic Apoptotic Signaling Pathway in Response to DNA Damage by P53 Class Mediator (GO:0042771)
			Positive Regulation of Vascular Associated Smooth Muscle Cell Proliferation (GO:1904707)
			Negative Regulation of Cell Growth (GO:0030308)
			Positive Regulation of DNA Biosynthetic Process (GO:2000573)
			Regulation of Phosphorylation (GO:0042325)
			Chromosome Condensation (GO:0030261)
			Cellular Response to Insulin Stimulus (GO:0032869)
			Regulation of Cytokine Production (GO:0001817)
			Regulation of Glycolytic Process (GO:0006110)
			ERK1 and ERK2 Cascade (GO:0070371)
			Positive Regulation of Telomere Maintenance via Telomerase (GO:0032212)
			Cellular Response to Peptide Hormone Stimulus (GO:0071375)
			Regulation of Protein Serine/Threonine Kinase Activity (GO:0071900)
			Negative Regulation of Ubiquitin-Dependent Protein Catabolic Process (GO:2000059)
			DNA-templated DNA Replication (GO:0006261)
			Cell Surface Receptor Signaling Pathway via STAT (GO:0097696)
			Regulation of Glial Cell Proliferation (GO:0060251)
			Regulation of miRNA Metabolic Process (GO:2000628)
			Positive Regulation of Ubiquitin Protein Ligase Activity (GO:1904668)
			Gene Expression (GO:0010467)
			Negative Regulation of Cell Junction Assembly (GO:1901889)
			B Cell Receptor Signaling Pathway (GO:0050853)
			Regulation of Protein Localization to Nucleus (GO:1900180)
			Regulation of Telomere Maintenance via Telomerase (GO:0032210)
			Peptidyl-Threonine Modification (GO:0018210)
			Positive Regulation of Cell Cycle G1/S Phase Transition (GO:1902808)
			Regulation of Protein Localization (GO:0032880)
			Protein Stabilization (GO:0050821)
			Regulation of Nitric-Oxide Synthase Activity (GO:0050999)
			Mitotic Recombination (GO:0006312)
			Regulation of Cellular Response to Heat (GO:1900034)
			Regulation of Protein Catabolic Process (GO:0042176)
			Negative Regulation of TOR Signaling (GO:0032007)
			Regulation of B Cell Proliferation (GO:0030888)
			Transforming Growth Factor Beta Receptor Superfamily Signaling Pathway (GO:0141091)
			DNA Methylation-Dependent Constitutive Heterochromatin Formation (GO:0006346)
			Negative Regulation of Blood Vessel Endothelial Cell Migration (GO:0043537)
			Peptidyl-Lysine Modification (GO:0018205)
			Regulation of Cyclin-Dependent Protein Serine/Threonine Kinase Activity (GO:0000079)
			Regulation of Smooth Muscle Cell Apoptotic Process (GO:0034391)
			Regulation of Mitochondrial Membrane Potential (GO:0051881)
			Regulation of Vasculature Development (GO:1901342)
			Recombinational Repair (GO:0000725)
			Regulation of Stress-Activated Protein Kinase Signaling Cascade (GO:0070302)
			Regulation of B Cell Apoptotic Process (GO:0002902)
			Regulation of Translation (GO:0006417)
			Negative Regulation of Intrinsic Apoptotic Signaling Pathway in Response to DNA Damage (GO:1902230)
			Positive Regulation of Telomere Maintenance via Telomere Lengthening (GO:1904358)
			Cellular Response to Tumor Necrosis Factor (GO:0071356)
			Regulation of Endothelial Cell Apoptotic Process (GO:2000351)
			Cellular Response to Radiation (GO:0071478)
			Chromosome Organization (GO:0051276)
			Spindle Assembly (GO:0051225)
			Regulation of MAP Kinase Activity (GO:0043405)
			Protein Modification by Small Protein Conjugation (GO:0032446)
			Negative Regulation of Double-Strand Break Repair (GO:2000780)
			Negative Regulation of Smooth Muscle Cell Proliferation (GO:0048662)
			Positive Regulation of Epithelial Cell Migration (GO:0010634)
			Protein Modification Process (GO:0036211)
			Erythrocyte Differentiation (GO:0030218)
			Phosphorylation (GO:0016310)
			Positive Regulation of Interleukin-2 Production (GO:0032743)
			DNA Biosynthetic Process (GO:0071897)
			Regulation of Ubiquitin-Protein Transferase Activity (GO:0051438)
			Negative Regulation of Telomere Maintenance (GO:0032205)
			Negative Regulation of Vascular Associated Smooth Muscle Cell Proliferation (GO:1904706)
			Positive Regulation of Cell Migration Involved in Sprouting Angiogenesis (GO:0090050)
			Regulation of DNA-templated DNA Replication (GO:0090329)
			Regulation of Transforming Growth Factor Beta Receptor Signaling Pathway (GO:0017015)
			Regulation of Macromolecule Biosynthetic Process (GO:0010556)
			Regulation of Fat Cell Differentiation (GO:0045598)
			Positive Regulation of Protein Localization to Nucleus (GO:1900182)
			Regulation of Protein Phosphorylation (GO:0001932)
			Negative Regulation of Inflammatory Response (GO:0050728)
			protein-DNA Complex Assembly (GO:0065004)
			Transforming Growth Factor Beta Receptor Signaling Pathway (GO:0007179)
			Negative Regulation of Proteolysis Involved in Protein Catabolic Process (GO:1903051)
			Positive Regulation of DNA Binding (GO:0043388)
			Positive Regulation of Erythrocyte Differentiation (GO:0045648)
			Positive Regulation of Lipid Metabolic Process (GO:0045834)
			Regulation of Extracellular Matrix Assembly (GO:1901201)
			Regulation of Mitotic Sister Chromatid Segregation (GO:0033047)
			Telomere Maintenance via Recombination (GO:0000722)
			Mitotic DNA Replication (GO:1902969)
			Negative Regulation of Cell-Cell Adhesion Mediated by Cadherin (GO:2000048)
			Negative Regulation of Lipid Localization (GO:1905953)
			Positive Regulation of Mitotic Cell Cycle Spindle Assembly Checkpoint (GO:0090267)
			Positive Regulation of Nitric-Oxide Synthase Activity (GO:0051000)
			Regulation of DNA-templated Transcription Initiation (GO:2000142)
			Positive Regulation of Peptidyl-Tyrosine Phosphorylation (GO:0050731)
			Regulation of Interleukin-2 Production (GO:0032663)
			DNA Damage Checkpoint Signaling (GO:0000077)
			Nucleosome Organization (GO:0034728)
			Response to Cytokine (GO:0034097)
			Regulation of Osteoblast Differentiation (GO:0045667)
			Positive Regulation of Response to Stimulus (GO:0048584)
			Negative Regulation of Nervous System Development (GO:0051961)
			Positive Regulation of Stem Cell Proliferation (GO:2000648)
			Epigenetic Regulation of Gene Expression (GO:0040029)
			Negative Regulation of Angiogenesis (GO:0016525)
			Positive Regulation of Transferase Activity (GO:0051347)
			Positive Regulation of ATP Metabolic Process (GO:1903580)
			Positive Regulation of Mitotic Cell Cycle (GO:0045931)
			Regulation of Proteasomal Ubiquitin-Dependent Protein Catabolic Process (GO:0032434)
			Cellular Response to Cytokine Stimulus (GO:0071345)
			Negative Regulation of Autophagy (GO:0010507)
			Response to Tumor Necrosis Factor (GO:0034612)
			Regulation of DNA Recombination (GO:0000018)
			Response to Lipopolysaccharide (GO:0032496)
			DNA Replication Checkpoint Signaling (GO:0000076)
			Regulation of Nuclear Division (GO:0051783)
			Regulation of Receptor Signaling Pathway via STAT (GO:1904892)
			Negative Regulation of Transferase Activity (GO:0051348)
			Positive Regulation of Cell Cycle Phase Transition (GO:1901989)
			Regulation of Mitochondrial Depolarization (GO:0051900)
			Regulation of Oxidative Stress-Induced Neuron Intrinsic Apoptotic Signaling Pathway (GO:1903376)
			Fatty Acid Homeostasis (GO:0055089)
			Negative Regulation of Ubiquitin-Protein Transferase Activity (GO:0051444)
			Positive Regulation of Endoplasmic Reticulum Unfolded Protein Response (GO:1900103)
			Positive Regulation of Mitotic Cytokinesis (GO:1903490)
			Positive Regulation of Smooth Muscle Cell Apoptotic Process (GO:0034393)
			Positive Regulation of Spindle Checkpoint (GO:0090232)
			Progesterone Receptor Signaling Pathway (GO:0050847)
			Regulation of Adipose Tissue Development (GO:1904177)
			Regulation of Cell Cycle Checkpoint (GO:1901976)
			ERBB2-EGFR Signaling Pathway (GO:0038134)
			Regulation of Hyaluronan Biosynthetic Process (GO:1900125)
			Regulation of Macrophage Proliferation (GO:0120040)
			Regulation of Prostaglandin Biosynthetic Process (GO:0031392)
			Double-Strand Break Repair via Synthesis-Dependent Strand Annealing (GO:0045003)
			Establishment of Protein Localization to Telomere (GO:0070200)
			Inflammatory Response to Wounding (GO:0090594)
			Maintenance of DNA Repeat Elements (GO:0043570)
			Cytokine-Mediated Signaling Pathway (GO:0019221)
			Positive Regulation of Signal Transduction (GO:0009967)
			Regulation of Protein Ubiquitination (GO:0031396)
			Regulation of Interleukin-1 Beta Production (GO:0032651)
			Response to Insulin (GO:0032868)
			Positive Regulation of Chemokine Production (GO:0032722)
			Mitotic G2 DNA Damage Checkpoint Signaling (GO:0007095)
			Negative Regulation of Cell-Matrix Adhesion (GO:0001953)
			Negative Regulation of Cytokine Production Involved in Inflammatory Response (GO:1900016)
			Negative Regulation of Mitotic Cell Cycle (GO:0045930)
			Cellular Response to Transforming Growth Factor Beta Stimulus (GO:0071560)
			Regulation of Cell Cycle G2/M Phase Transition (GO:1902749)
			Negative Regulation of Cell Differentiation (GO:0045596)
			Regulation of Tumor Necrosis Factor Production (GO:0032680)
			Negative Regulation of DNA Recombination (GO:0045910)
			Protein Destabilization (GO:0031648)
			Circulatory System Development (GO:0072359)
			Cytoskeleton-Dependent Cytokinesis (GO:0061640)
			Regulation of Stress-Activated MAPK Cascade (GO:0032872)
			DNA Strand Elongation (GO:0022616)
			DNA Strand Elongation Involved in DNA Replication (GO:0006271)
			UV-damage Excision Repair (GO:0070914)
			Regulation of Mitotic Sister Chromatid Separation (GO:0010965)
			Regulation of Transforming Growth Factor Beta Production (GO:0071634)
			Nucleosome Assembly (GO:0006334)
			Positive Regulation of DNA Recombination (GO:0045911)
			Positive Regulation of Interleukin-1 Beta Production (GO:0032731)
			Negative Regulation of Multicellular Organismal Process (GO:0051241)
			Negative Regulation of Signal Transduction by P53 Class Mediator (GO:1901797)
			Positive Regulation of Extracellular Matrix Organization (GO:1903055)
			Cellular Response to Nitrogen Compound (GO:1901699)
			Negative Regulation of Fat Cell Differentiation (GO:0045599)
			Protein Ubiquitination (GO:0016567)
			Positive Regulation of G1/S Transition of Mitotic Cell Cycle (GO:1900087)
			Negative Regulation of Epithelial Cell Proliferation (GO:0050680)
			Regulation of Endodeoxyribonuclease Activity (GO:0032071)
			Regulation of Immature T Cell Proliferation in Thymus (GO:0033084)
			Regulation of Vascular Associated Smooth Muscle Cell Apoptotic Process (GO:1905459)
			Detection of Muscle Stretch (GO:0035995)
			Vascular Wound Healing (GO:0061042)
			Metaphase/Anaphase Transition of Cell Cycle (GO:0044784)
			Negative Regulation of Telomere Capping (GO:1904354)
			Regulation of Cell Adhesion Molecule Production (GO:0060353)
			ERBB2 Signaling Pathway (GO:0038128)
			Response to UV-A (GO:0070141)
			Response to Progesterone (GO:0032570)
			Negative Regulation of DNA Damage Response, Signal Transduction by P53 Class Mediator (GO:0043518)
			Nuclear Body Organization (GO:0030575)
			Positive Regulation of Chromosome Separation (GO:1905820)
			Positive Regulation of Heterotypic Cell-Cell Adhesion (GO:0034116)
			Protein Deacetylation (GO:0006476)
			protein-RNA Complex Assembly (GO:0022618)
			Positive Regulation of DNA-binding Transcription Factor Activity (GO:0051091)
			Positive Regulation of Chemotaxis (GO:0050921)
			Regulation of Cell Cycle Phase Transition (GO:1901987)
			Regulation of Heterotypic Cell-Cell Adhesion (GO:0034114)
			Regulation of Regulatory T Cell Differentiation (GO:0045589)
			Phosphatidylinositol-Mediated Signaling (GO:0048015)
			Positive Regulation of DNA Replication (GO:0045740)
			Positive Regulation of Amide Metabolic Process (GO:0034250)
			Positive Regulation of Phosphate Metabolic Process (GO:0045937)
			Positive Regulation of Tyrosine Phosphorylation of STAT Protein (GO:0042531)
			Cellular Response to Starvation (GO:0009267)
			Cell Surface Receptor Signaling Pathway via JAK-STAT (GO:0007259)
			Telomere Organization (GO:0032200)
			Positive Regulation of Translation (GO:0045727)
			Response to Muscle Stretch (GO:0035994)
			Vascular Endothelial Growth Factor Signaling Pathway (GO:0038084)
			Negative Regulation of cGAS/STING Signaling Pathway (GO:0160049)
			Negative Regulation of Cell-Substrate Junction Organization (GO:0150118)
			Negative Regulation of Focal Adhesion Assembly (GO:0051895)
			Positive Regulation of Acute Inflammatory Response (GO:0002675)
			Positive Regulation of Macrophage Chemotaxis (GO:0010759)
			Protein Localization to Chromosome, Telomeric Region (GO:0070198)
			Negative Regulation of Osteoblast Differentiation (GO:0045668)
			Nuclear Receptor-Mediated Steroid Hormone Signaling Pathway (GO:0030518)
			Positive Regulation of Interleukin-6 Production (GO:0032755)
			Negative Regulation of Double-Strand Break Repair via Homologous Recombination (GO:2000042)
			Negative Regulation of Extrinsic Apoptotic Signaling Pathway via Death Domain Receptors (GO:1902042)

## Sheet: Figure 5C-X224 vs X225 vs TP53
	Spearman’s correlation analysis: correlation coefficient (ρ) ≥ 0.5 or ≤ -0.5 and p-value < 0.01; GO Biological processes considered significant at p < 0.001
	X224 exclusive	X225 exvclusive	TP53 exclusive	X225 & TP53 common
	Dendritic Spine Morphogenesis (GO:0060997)	mRNA Processing (GO:0006397)	Regulation of Transcription by RNA Polymerase II (GO:0006357)	Mitotic Sister Chromatid Segregation (GO:0000070)
	Modulation of Chemical Synaptic Transmission (GO:0050804)	mRNA Destabilization (GO:0061157)	Regulation of DNA-templated Transcription (GO:0006355)	DNA Repair (GO:0006281)
	Negative Regulation of Viral Life Cycle (GO:1903901)	Protein Localization to Microtubule Organizing Center (GO:1905508)	Regulation of Apoptotic Process (GO:0042981)	DNA Damage Response (GO:0006974)
		mRNA Splicing, via Spliceosome (GO:0000398)	Regulation of Gene Expression (GO:0010468)	Mitotic Spindle Organization (GO:0007052)
		Protein Localization to Centrosome (GO:0071539)	Positive Regulation of DNA-templated Transcription (GO:0045893)	Spindle Assembly (GO:0051225)
		RNA Splicing, via Transesterification Reactions With Bulged Adenosine as Nucleophile (GO:0000377)	Negative Regulation of Programmed Cell Death (GO:0043069)	Recombinational Repair (GO:0000725)
		Organelle Assembly (GO:0070925)	Negative Regulation of Apoptotic Process (GO:0043066)	Double-Strand Break Repair via Homologous Recombination (GO:0000724)
		Nucleocytoplasmic Transport (GO:0006913)	Apoptotic Process (GO:0006915)	Double-Strand Break Repair (GO:0006302)
		Cilium Organization (GO:0044782)	Regulation of Cell Population Proliferation (GO:0042127)	Sister Chromatid Segregation (GO:0000819)
		Cilium Assembly (GO:0060271)	Positive Regulation of RNA Biosynthetic Process (GO:1902680)	Mitotic Nuclear Division (GO:0140014)
		Double-Strand Break Repair via Nonhomologous End Joining (GO:0006303)	Positive Regulation of Gene Expression (GO:0010628)	Mitotic Spindle Assembly (GO:0090307)
		Nuclear-Transcribed mRNA Catabolic Process (GO:0000956)	Positive Regulation of Apoptotic Process (GO:0043065)	Chromatin Remodeling (GO:0006338)
		mRNA Metabolic Process (GO:0016071)	Intrinsic Apoptotic Signaling Pathway in Response to DNA Damage (GO:0008630)	DNA Metabolic Process (GO:0006259)
		Positive Regulation of mRNA Catabolic Process (GO:0061014)	Negative Regulation of DNA-templated Transcription (GO:0045892)	Microtubule Cytoskeleton Organization Involved in Mitosis (GO:1902850)
		Non-Motile Cilium Assembly (GO:1905515)	Negative Regulation of Gene Expression (GO:0010629)	Protein Localization to Chromosome (GO:0034502)
		Regulation of mRNA Splicing, via Spliceosome (GO:0048024)	Intrinsic Apoptotic Signaling Pathway (GO:0097193)	Positive Regulation of Double-Strand Break Repair (GO:2000781)
		Nuclear Transport (GO:0051169)	Positive Regulation of Cell Population Proliferation (GO:0008284)	Positive Regulation of Cell Cycle G2/M Phase Transition (GO:1902751)
		Regulation of RNA Splicing (GO:0043484)	Regulation of Cell Cycle (GO:0051726)	Regulation of Double-Strand Break Repair (GO:2000779)
		RNA Biosynthetic Process (GO:0032774)	Positive Regulation of Transcription by RNA Polymerase II (GO:0045944)	Mitotic Metaphase Chromosome Alignment (GO:0007080)
			Mitotic Cell Cycle Phase Transition (GO:0044772)	Positive Regulation of DNA Recombination (GO:0045911)
			Positive Regulation of Macromolecule Biosynthetic Process (GO:0010557)
			Positive Regulation of Cellular Process (GO:0048522)
			Regulation of miRNA Transcription (GO:1902893)
			Positive Regulation of miRNA Metabolic Process (GO:2000630)
			Positive Regulation of Programmed Cell Death (GO:0043068)
			Negative Regulation of Transcription by RNA Polymerase II (GO:0000122)
			Negative Regulation of Macromolecule Biosynthetic Process (GO:0010558)
			Positive Regulation of Intracellular Signal Transduction (GO:1902533)
			Regulation of Mitotic Cell Cycle (GO:0007346)
			Regulation of Signal Transduction by P53 Class Mediator (GO:1901796)
			Positive Regulation of miRNA Transcription (GO:1902895)
			Negative Regulation of Cellular Process (GO:0048523)
			+ Reg of Phosphatidylinositol 3-Kinase/Prot Kinase B Signal Transduction (GO:0051897)
			Positive Regulation of Mitotic Cell Cycle Phase Transition (GO:1901992)
			Regulation of RNA Biosynthetic Process (GO:2001141)
			Positive Regulation of Cell Migration (GO:0030335)
			Regulation of Phosphatidylinositol 3-Kinase/Protein Kinase B Signal Transduction (GO:0051896)
			Negative Regulation of RNA Biosynthetic Process (GO:1902679)
			Positive Regulation of DNA Metabolic Process (GO:0051054)
			Signal Transduction in Response to DNA Damage (GO:0042770)
			Negative Regulation of Extrinsic Apoptotic Signaling Pathway (GO:2001237)
			G1/S Transition of Mitotic Cell Cycle (GO:0000082)
			Negative Regulation of Cell Population Proliferation (GO:0008285)
			Cell Cycle G1/S Phase Transition (GO:0044843)
			Extrinsic Apoptotic Signaling Pathway (GO:0097191)
			Cellular Response to UV (GO:0034644)
			Cellular Response to Hypoxia (GO:0071456)
			Cellular Response to Decreased Oxygen Levels (GO:0036294)
			Positive Regulation of Neuron Apoptotic Process (GO:0043525)
			Positive Regulation of Mitotic Nuclear Division (GO:0045840)
			Negative Regulation of Catabolic Process (GO:0009895)
			Signal Transduction by P53 Class Mediator (GO:0072331)
			Response to Ionizing Radiation (GO:0010212)
			Positive Regulation of Cell Motility (GO:2000147)
			Regulation of Mitotic Nuclear Division (GO:0007088)
			Response to UV (GO:0009411)
			Regulation of MAPK Cascade (GO:0043408)
			Regulation of Attachment of Mitotic Spindle Microtubules to Kinetochore (GO:1902423)
			Regulation of Programmed Cell Death (GO:0043067)
			Cellular Response to Oxygen-Containing Compound (GO:1901701)
			Positive Regulation of Chromosome Organization (GO:2001252)
			Regulation of Cell Cycle Process (GO:0010564)
			Positive Regulation of Biosynthetic Process (GO:0009891)
			Negative Regulation of Gene Expression, Epigenetic (GO:0045814)
			Positive Regulation of Smooth Muscle Cell Proliferation (GO:0048661)
			Cell Surface Receptor Protein Tyrosine Kinase Signaling Pathway (GO:0007169)
			Positive Regulation of Attachment of Spindle Microtubules to Kinetochore (GO:0051987)
			Positive Regulation of MAPK Cascade (GO:0043410)
			Positive Regulation of Release of Cytochrome C From Mitochondria (GO:0090200)
			Positive Regulation of Mitotic Sister Chromatid Separation (GO:1901970)
			Regulation of Angiogenesis (GO:0045765)
			Positive Regulation of DNA Repair (GO:0045739)
			Positive Regulation of Cellular Component Biogenesis (GO:0044089)
			Positive Regulation of Protein-Containing Complex Assembly (GO:0031334)
			Protein Phosphorylation (GO:0006468)
			Positive Regulation of Cell Cycle Process (GO:0090068)
			Regulation of Anoikis (GO:2000209)
			Positive Regulation of Protein Metabolic Process (GO:0051247)
			Positive Regulation of Cell Differentiation (GO:0045597)
			Regulation of Release of Cytochrome C From Mitochondria (GO:0090199)
			Intrinsic Apoptotic Signaling Pathway by P53 Class Mediator (GO:0072332)
			Positive Regulation of Nitric Oxide Biosynthetic Process (GO:0045429)
			Positive Regulation of Cellular Component Organization (GO:0051130)
			Regulation of Ubiquitin Protein Ligase Activity (GO:1904666)
			Release of Cytochrome C From Mitochondria (GO:0001836)
			Negative Regulation of Anoikis (GO:2000811)
			Regulation of Cell Migration (GO:0030334)
			Regulation of Protein-Containing Complex Assembly (GO:0043254)
			Positive Regulation of Nitric Oxide Metabolic Process (GO:1904407)
			Replication Fork Processing (GO:0031297)
			Chromatin Organization (GO:0006325)
			Mismatch Repair (GO:0006298)
			Peptidyl-Tyrosine Phosphorylation (GO:0018108)
			Mitotic DNA Damage Checkpoint Signaling (GO:0044773)
			Negative Regulation of miRNA Transcription (GO:1902894)
			Cellular Response to Growth Hormone Stimulus (GO:0071378)
			Epithelial to Mesenchymal Transition (GO:0001837)
			Regulation of Telomere Maintenance (GO:0032204)
			Cellular Response to Oxidative Stress (GO:0034599)
			DNA Recombination (GO:0006310)
			Cell Cycle G2/M Phase Transition (GO:0044839)
			Positive Regulation of Vasculature Development (GO:1904018)
			Positive Regulation of G2/M Transition of Mitotic Cell Cycle (GO:0010971)
			Negative Regulation of miRNA Metabolic Process (GO:2000629)
			Positive Regulation of Vascular Endothelial Growth Factor Production (GO:0010575)
			Regulation of Smooth Muscle Cell Proliferation (GO:0048660)
			Regulation of Nitric Oxide Biosynthetic Process (GO:0045428)
			Regulation of Extrinsic Apoptotic Signaling Pathway in Absence of Ligand (GO:2001239)
			Positive Regulation of Angiogenesis (GO:0045766)
			Regulation of Mitotic Cell Cycle Phase Transition (GO:1901990)
			Positive Regulation of Telomere Maintenance (GO:0032206)
			Regulation of Autophagy (GO:0010506)
			Mononuclear Cell Differentiation (GO:1903131)
			Regulation of G2/M Transition of Mitotic Cell Cycle (GO:0010389)
			Positive Regulation of Protein Localization (GO:1903829)
			Double-Strand Break Repair via Break-Induced Replication (GO:0000727)
			Regulation of Vascular Endothelial Growth Factor Production (GO:0010574)
			Negative Regulation of Mitotic Metaphase/Anaphase Transition (GO:0045841)
			Regulation of Blood Vessel Endothelial Cell Migration (GO:0043535)
			Regulation of Vascular Associated Smooth Muscle Cell Proliferation (GO:1904705)
			Intracellular Signaling Cassette (GO:0141124)
			Mesenchymal Cell Differentiation (GO:0048762)
			Regulation of Epithelial Cell Proliferation (GO:0050678)
			Phosphatidylinositol 3-Kinase/Protein Kinase B Signal Transduction (GO:0043491)
			Positive Regulation of Apoptotic Signaling Pathway (GO:2001235)
			Epidermal Growth Factor Receptor Signaling Pathway (GO:0007173)
			Positive Regulation of Epithelial to Mesenchymal Transition (GO:0010718)
			G2/M Transition of Mitotic Cell Cycle (GO:0000086)
			Response to Reactive Oxygen Species (GO:0000302)
			Negative Regulation of Intrinsic Apoptotic Signaling Pathway (GO:2001243)
			Negative Regulation of Gene Expression via Chromosomal CpG Island Methylation (GO:0044027)
			Positive Regulation of Blood Vessel Endothelial Cell Migration (GO:0043536)
			Negative Regulation of Cellular Senescence (GO:2000773)
			Macrophage Differentiation (GO:0030225)
			Negative Regulation of Extrinsic Apoptotic Signaling Pathway in Absence of Ligand (GO:2001240)
			Negative Regulation of Signal Transduction in Absence of Ligand (GO:1901099)
			Positive Regulation of Cellular Response to Transforming Growth Factor Beta Stimulus (GO:1903846)
			Positive Regulation of Transforming Growth Factor Beta Receptor Signaling Pathway (GO:0030511)
			DNA Damage Response, Signal Transduction by P53 Class Mediator (GO:0030330)
			Extrinsic Apoptotic Signaling Pathway via Death Domain Receptors (GO:0008625)
			Regulation of Ubiquitin-Dependent Protein Catabolic Process (GO:2000058)
			Negative Regulation of Intracellular Signal Transduction (GO:1902532)
			Cellular Response to Light Stimulus (GO:0071482)
			Regulation of Cellular Response to Stress (GO:0080135)
			Positive Regulation of Attachment of Mitotic Spindle Microtubules to Kinetochore (GO:1902425)
			Positive Regulation of Multicellular Organismal Process (GO:0051240)
			Myeloid Leukocyte Differentiation (GO:0002573)
			Negative Regulation of Apoptotic Signaling Pathway (GO:2001234)
			Protein Autophosphorylation (GO:0046777)
			Regulation of Cell Differentiation (GO:0045595)
			Positive Regulation of Chromosome Segregation (GO:0051984)
			Positive Regulation of Protein Serine/Threonine Kinase Activity (GO:0071902)
			Cellular Response to Mechanical Stimulus (GO:0071260)
			Nucleotide-Excision Repair (GO:0006289)
			Positive Regulation of Carbohydrate Metabolic Process (GO:0045913)
			Regulation of DNA Damage Response, Signal Transduction by P53 Class Mediator (GO:0043516)
			Cytoplasmic Translation (GO:0002181)
			Regulation of Extrinsic Apoptotic Signaling Pathway (GO:2001236)
			Positive Regulation of Cytokine Production (GO:0001819)
			Regulation of Receptor Signaling Pathway via JAK-STAT (GO:0046425)
			Regulation of ERK1 and ERK2 Cascade (GO:0070372)
			Spindle Assembly Checkpoint Signaling (GO:0071173)
			Mitotic Spindle Assembly Checkpoint Signaling (GO:0007094)
			Mitotic Spindle Checkpoint Signaling (GO:0071174)
			Regulation of Fibroblast Proliferation (GO:0048145)
			Regulation of Intrinsic Apoptotic Signaling Pathway (GO:2001242)
			Myeloid Cell Differentiation (GO:0030099)
			Positive Regulation of Monooxygenase Activity (GO:0032770)
			Positive Regulation of Developmental Process (GO:0051094)
			Telomere Maintenance via Telomere Lengthening (GO:0010833)
			Positive Regulation of Phosphorylation (GO:0042327)
			DNA Integrity Checkpoint Signaling (GO:0031570)
			ERBB Signaling Pathway (GO:0038127)
			Peptidyl-Serine Phosphorylation (GO:0018105)
			Extrinsic Apoptotic Signaling Pathway in Absence of Ligand (GO:0097192)
			RNA-templated DNA Biosynthetic Process (GO:0006278)
			Telomere Maintenance via Telomerase (GO:0007004)
			Growth Hormone Receptor Signaling Pathway (GO:0060396)
			Positive Regulation of ERK1 and ERK2 Cascade (GO:0070374)
			Cellular Response to Reactive Oxygen Species (GO:0034614)
			Cellular Response to Lipid (GO:0071396)
			Cellular Response to Lipopolysaccharide (GO:0071222)
			Regulation of Canonical NF-kappaB Signal Transduction (GO:0043122)
			Positive Regulation of Protein Modification Process (GO:0031401)
			Regulation of Cell Division (GO:0051302)
			Peptidyl-Lysine Acetylation (GO:0018394)
			Heterochromatin Formation (GO:0031507)
			Negative Regulation of Cell Development (GO:0010721)
			Protein Localization to Nucleus (GO:0034504)
			Constitutive Heterochromatin Formation (GO:0140719)
			Regulation of Cell Growth (GO:0001558)
			Cellular Response to Chemical Stress (GO:0062197)
			Regulation of Mitotic Metaphase/Anaphase Transition (GO:0030071)
			Regulation of Vitamin D Biosynthetic Process (GO:0060556)
			Regulation of Neuron Apoptotic Process (GO:0043523)
			Negative Regulation of Growth (GO:0045926)
			Peptidyl-Serine Modification (GO:0018209)
			Cellular Response to Interleukin-6 (GO:0071354)
			Negative Regulation of Oxidative Stress-Induced Intrinsic Apoptotic Signaling Pathway (GO:1902176)
			Regulation of Extrinsic Apoptotic Signaling Pathway via Death Domain Receptors (GO:1902041)
			Apoptotic Mitochondrial Changes (GO:0008637)
			Regulation of Cell Migration Involved in Sprouting Angiogenesis (GO:0090049)
			Positive Regulation of Receptor Signaling Pathway via STAT (GO:1904894)
			Mitotic Chromosome Condensation (GO:0007076)
			Cellular Response to Ionizing Radiation (GO:0071479)
			Positive Regulation of Epithelial Cell Proliferation (GO:0050679)
			Regulation of Lipid Storage (GO:0010883)
			Response to Estradiol (GO:0032355)
			Cellular Response to Glucose Starvation (GO:0042149)
			Cellular Response to Growth Factor Stimulus (GO:0071363)
			Regulation of Cell Cycle G1/S Phase Transition (GO:1902806)
			Positive Regulation of Catabolic Process (GO:0009896)
			Regulation of Cytokine Production Involved in Inflammatory Response (GO:1900015)
			Metaphase Chromosome Alignment (GO:0051310)
			DNA-templated DNA Replication Maintenance of Fidelity (GO:0045005)
			Regulation of Double-Strand Break Repair via Homologous Recombination (GO:0010569)
			Negative Regulation of Cell Cycle (GO:0045786)
			Positive Regulation of Organelle Organization (GO:0010638)
			Cellular Response to Molecule of Bacterial Origin (GO:0071219)
			Regulation of Cellular Senescence (GO:2000772)
			Phosphatidylinositol-3-Phosphate Biosynthetic Process (GO:0036092)
			Positive Regulation of Metaphase/Anaphase Transition of Cell Cycle (GO:1902101)
			Positive Regulation of Canonical NF-kappaB Signal Transduction (GO:0043123)
			Positive Regulation of Protein Phosphorylation (GO:0001934)
			Positive Regulation of Nuclear Division (GO:0051785)
			Peptidyl-Tyrosine Modification (GO:0018212)
			Regulation of Calcidiol 1-Monooxygenase Activity (GO:0060558)
			Positive Regulation of Ubiquitin-Protein Transferase Activity (GO:0051443)
			Regulation of G1/S Transition of Mitotic Cell Cycle (GO:2000045)
			Peptidyl-Threonine Phosphorylation (GO:0018107)
			+ Reg of Transmembrane Receptor Prot Serine/Threonine Kinase Sgnlng Pway (GO:0090100)
			Negative Regulation of Cytokine Production (GO:0001818)
			Negative Regulation of Neurogenesis (GO:0050768)
			Regulation of Chromosome Segregation (GO:0051983)
			Telomere Maintenance (GO:0000723)
			Mitotic G2/M Transition Checkpoint (GO:0044818)
			Negative Regulation of Lipid Catabolic Process (GO:0050995)
			Positive Regulation of Glycolytic Process (GO:0045821)
			Positive Regulation of Purine Nucleotide Catabolic Process (GO:0033123)
			Interleukin-6-Mediated Signaling Pathway (GO:0070102)
			Peptidyl-Tyrosine Autophosphorylation (GO:0038083)
			Regulation of DNA-templated DNA Replication Initiation (GO:0030174)
			DNA Replication (GO:0006260)
			Regulation of DNA Repair (GO:0006282)
			Positive Regulation of Fibroblast Proliferation (GO:0048146)
			Regulation of Intracellular Signal Transduction (GO:1902531)
			Regulation of Erythrocyte Differentiation (GO:0045646)
			Positive Regulation of Receptor Signaling Pathway via JAK-STAT (GO:0046427)
			Regulation of Inflammatory Response (GO:0050727)
			Positive Regulation of Endothelial Cell Migration (GO:0010595)
			Positive Regulation of Ubiquitin-Dependent Protein Catabolic Process (GO:2000060)
			Regulation of Mitotic Cell Cycle Spindle Assembly Checkpoint (GO:0090266)
			Mitotic Cytokinesis (GO:0000281)
			Base-Excision Repair (GO:0006284)
			Interstrand Cross-Link Repair (GO:0036297)
			Positive Regulation of Extrinsic Apoptotic Signaling Pathway (GO:2001238)
			Positive Regulation of Intrinsic Apoptotic Signaling Pathway (GO:2001244)
			Positive Regulation of IRE1-mediated Unfolded Protein Response (GO:1903896)
			MAPK Cascade (GO:0000165)
			Positive Regulation of Mitotic Metaphase/Anaphase Transition (GO:0045842)
			Negative Regulation of Cell-Cell Adhesion (GO:0022408)
			Regulation of DNA Binding (GO:0051101)
			Positive Regulation of Catalytic Activity (GO:0043085)
			Positive Regulation of Binding (GO:0051099)
			Regulation of Epithelial to Mesenchymal Transition (GO:0010717)
			DNA Replication Initiation (GO:0006270)
			Regulation of Neuroinflammatory Response (GO:0150077)
			Intrinsic Apoptotic Signaling Pathway in Response to DNA Damage by P53 Class Mediator (GO:0042771)
			Positive Regulation of Vascular Associated Smooth Muscle Cell Proliferation (GO:1904707)
			Negative Regulation of Cell Growth (GO:0030308)
			Positive Regulation of DNA Biosynthetic Process (GO:2000573)
			Regulation of Phosphorylation (GO:0042325)
			Chromosome Condensation (GO:0030261)
			Cellular Response to Insulin Stimulus (GO:0032869)
			Regulation of Cytokine Production (GO:0001817)
			Regulation of Glycolytic Process (GO:0006110)
			ERK1 and ERK2 Cascade (GO:0070371)
			Positive Regulation of Telomere Maintenance via Telomerase (GO:0032212)
			Cellular Response to Peptide Hormone Stimulus (GO:0071375)
			Regulation of Protein Serine/Threonine Kinase Activity (GO:0071900)
			Negative Regulation of Ubiquitin-Dependent Protein Catabolic Process (GO:2000059)
			DNA-templated DNA Replication (GO:0006261)
			Cell Surface Receptor Signaling Pathway via STAT (GO:0097696)
			Regulation of Glial Cell Proliferation (GO:0060251)
			Regulation of miRNA Metabolic Process (GO:2000628)
			Positive Regulation of Ubiquitin Protein Ligase Activity (GO:1904668)
			Gene Expression (GO:0010467)
			Negative Regulation of Cell Junction Assembly (GO:1901889)
			B Cell Receptor Signaling Pathway (GO:0050853)
			Regulation of Protein Localization to Nucleus (GO:1900180)
			Regulation of Telomere Maintenance via Telomerase (GO:0032210)
			Peptidyl-Threonine Modification (GO:0018210)
			Positive Regulation of Cell Cycle G1/S Phase Transition (GO:1902808)
			Regulation of Protein Localization (GO:0032880)
			Protein Stabilization (GO:0050821)
			Regulation of Nitric-Oxide Synthase Activity (GO:0050999)
			Mitotic Recombination (GO:0006312)
			Regulation of Cellular Response to Heat (GO:1900034)
			Regulation of Protein Catabolic Process (GO:0042176)
			Negative Regulation of TOR Signaling (GO:0032007)
			Regulation of B Cell Proliferation (GO:0030888)
			Transforming Growth Factor Beta Receptor Superfamily Signaling Pathway (GO:0141091)
			DNA Methylation-Dependent Constitutive Heterochromatin Formation (GO:0006346)
			Negative Regulation of Blood Vessel Endothelial Cell Migration (GO:0043537)
			Peptidyl-Lysine Modification (GO:0018205)
			Regulation of Cyclin-Dependent Protein Serine/Threonine Kinase Activity (GO:0000079)
			Regulation of Smooth Muscle Cell Apoptotic Process (GO:0034391)
			Regulation of Mitochondrial Membrane Potential (GO:0051881)
			Regulation of Vasculature Development (GO:1901342)
			Regulation of Stress-Activated Protein Kinase Signaling Cascade (GO:0070302)
			Regulation of B Cell Apoptotic Process (GO:0002902)
			Regulation of Translation (GO:0006417)
			Negative Regulation of Intrinsic Apoptotic Signaling Pathway in Response to DNA Damage (GO:1902230)
			Positive Regulation of Telomere Maintenance via Telomere Lengthening (GO:1904358)
			Cellular Response to Tumor Necrosis Factor (GO:0071356)
			Regulation of Endothelial Cell Apoptotic Process (GO:2000351)
			Cellular Response to Radiation (GO:0071478)
			Chromosome Organization (GO:0051276)
			Regulation of MAP Kinase Activity (GO:0043405)
			Protein Modification by Small Protein Conjugation (GO:0032446)
			Negative Regulation of Double-Strand Break Repair (GO:2000780)
			Negative Regulation of Smooth Muscle Cell Proliferation (GO:0048662)
			Positive Regulation of Epithelial Cell Migration (GO:0010634)
			Protein Modification Process (GO:0036211)
			Erythrocyte Differentiation (GO:0030218)
			Phosphorylation (GO:0016310)
			Positive Regulation of Interleukin-2 Production (GO:0032743)
			DNA Biosynthetic Process (GO:0071897)
			Regulation of Ubiquitin-Protein Transferase Activity (GO:0051438)
			Negative Regulation of Telomere Maintenance (GO:0032205)
			Negative Regulation of Vascular Associated Smooth Muscle Cell Proliferation (GO:1904706)
			Positive Regulation of Cell Migration Involved in Sprouting Angiogenesis (GO:0090050)
			Regulation of DNA-templated DNA Replication (GO:0090329)
			Regulation of Transforming Growth Factor Beta Receptor Signaling Pathway (GO:0017015)
			Regulation of Macromolecule Biosynthetic Process (GO:0010556)
			Regulation of Fat Cell Differentiation (GO:0045598)
			Positive Regulation of Protein Localization to Nucleus (GO:1900182)
			Regulation of Protein Phosphorylation (GO:0001932)
			Negative Regulation of Inflammatory Response (GO:0050728)
			protein-DNA Complex Assembly (GO:0065004)
			Transforming Growth Factor Beta Receptor Signaling Pathway (GO:0007179)
			Negative Regulation of Proteolysis Involved in Protein Catabolic Process (GO:1903051)
			Positive Regulation of DNA Binding (GO:0043388)
			Positive Regulation of Erythrocyte Differentiation (GO:0045648)
			Positive Regulation of Lipid Metabolic Process (GO:0045834)
			Regulation of Extracellular Matrix Assembly (GO:1901201)
			Regulation of Mitotic Sister Chromatid Segregation (GO:0033047)
			Telomere Maintenance via Recombination (GO:0000722)
			Mitotic DNA Replication (GO:1902969)
			Negative Regulation of Cell-Cell Adhesion Mediated by Cadherin (GO:2000048)
			Negative Regulation of Lipid Localization (GO:1905953)
			Positive Regulation of Mitotic Cell Cycle Spindle Assembly Checkpoint (GO:0090267)
			Positive Regulation of Nitric-Oxide Synthase Activity (GO:0051000)
			Regulation of DNA-templated Transcription Initiation (GO:2000142)
			Positive Regulation of Peptidyl-Tyrosine Phosphorylation (GO:0050731)
			Regulation of Interleukin-2 Production (GO:0032663)
			DNA Damage Checkpoint Signaling (GO:0000077)
			Nucleosome Organization (GO:0034728)
			Response to Cytokine (GO:0034097)
			Regulation of Osteoblast Differentiation (GO:0045667)
			Positive Regulation of Response to Stimulus (GO:0048584)
			Negative Regulation of Nervous System Development (GO:0051961)
			Positive Regulation of Stem Cell Proliferation (GO:2000648)
			Epigenetic Regulation of Gene Expression (GO:0040029)
			Negative Regulation of Angiogenesis (GO:0016525)
			Positive Regulation of Transferase Activity (GO:0051347)
			Positive Regulation of ATP Metabolic Process (GO:1903580)
			Positive Regulation of Mitotic Cell Cycle (GO:0045931)
			Regulation of Proteasomal Ubiquitin-Dependent Protein Catabolic Process (GO:0032434)
			Cellular Response to Cytokine Stimulus (GO:0071345)
			Negative Regulation of Autophagy (GO:0010507)
			Response to Tumor Necrosis Factor (GO:0034612)
			Regulation of DNA Recombination (GO:0000018)
			Response to Lipopolysaccharide (GO:0032496)
			DNA Replication Checkpoint Signaling (GO:0000076)
			Regulation of Nuclear Division (GO:0051783)
			Regulation of Receptor Signaling Pathway via STAT (GO:1904892)
			Negative Regulation of Transferase Activity (GO:0051348)
			Positive Regulation of Cell Cycle Phase Transition (GO:1901989)
			Regulation of Mitochondrial Depolarization (GO:0051900)
			Regulation of Oxidative Stress-Induced Neuron Intrinsic Apoptotic Signaling Pathway (GO:1903376)
			Fatty Acid Homeostasis (GO:0055089)
			Negative Regulation of Ubiquitin-Protein Transferase Activity (GO:0051444)
			Positive Regulation of Endoplasmic Reticulum Unfolded Protein Response (GO:1900103)
			Positive Regulation of Mitotic Cytokinesis (GO:1903490)
			Positive Regulation of Smooth Muscle Cell Apoptotic Process (GO:0034393)
			Positive Regulation of Spindle Checkpoint (GO:0090232)
			Progesterone Receptor Signaling Pathway (GO:0050847)
			Regulation of Adipose Tissue Development (GO:1904177)
			Regulation of Cell Cycle Checkpoint (GO:1901976)
			ERBB2-EGFR Signaling Pathway (GO:0038134)
			Regulation of Hyaluronan Biosynthetic Process (GO:1900125)
			Regulation of Macrophage Proliferation (GO:0120040)
			Regulation of Prostaglandin Biosynthetic Process (GO:0031392)
			Double-Strand Break Repair via Synthesis-Dependent Strand Annealing (GO:0045003)
			Establishment of Protein Localization to Telomere (GO:0070200)
			Inflammatory Response to Wounding (GO:0090594)
			Maintenance of DNA Repeat Elements (GO:0043570)
			Cytokine-Mediated Signaling Pathway (GO:0019221)
			Positive Regulation of Signal Transduction (GO:0009967)
			Regulation of Protein Ubiquitination (GO:0031396)
			Regulation of Interleukin-1 Beta Production (GO:0032651)
			Response to Insulin (GO:0032868)
			Positive Regulation of Chemokine Production (GO:0032722)
			Mitotic G2 DNA Damage Checkpoint Signaling (GO:0007095)
			Negative Regulation of Cell-Matrix Adhesion (GO:0001953)
			Negative Regulation of Cytokine Production Involved in Inflammatory Response (GO:1900016)
			Negative Regulation of Mitotic Cell Cycle (GO:0045930)
			Cellular Response to Transforming Growth Factor Beta Stimulus (GO:0071560)
			Regulation of Cell Cycle G2/M Phase Transition (GO:1902749)
			Negative Regulation of Cell Differentiation (GO:0045596)
			Regulation of Tumor Necrosis Factor Production (GO:0032680)
			Negative Regulation of DNA Recombination (GO:0045910)
			Protein Destabilization (GO:0031648)
			Circulatory System Development (GO:0072359)
			Cytoskeleton-Dependent Cytokinesis (GO:0061640)
			Regulation of Stress-Activated MAPK Cascade (GO:0032872)
			DNA Strand Elongation (GO:0022616)
			DNA Strand Elongation Involved in DNA Replication (GO:0006271)
			UV-damage Excision Repair (GO:0070914)
			Regulation of Mitotic Sister Chromatid Separation (GO:0010965)
			Regulation of Transforming Growth Factor Beta Production (GO:0071634)
			Nucleosome Assembly (GO:0006334)
			Positive Regulation of Interleukin-1 Beta Production (GO:0032731)
			Negative Regulation of Multicellular Organismal Process (GO:0051241)
			Negative Regulation of Signal Transduction by P53 Class Mediator (GO:1901797)
			Positive Regulation of Extracellular Matrix Organization (GO:1903055)
			Hemopoiesis (GO:0030097)
			Cellular Response to Nitrogen Compound (GO:1901699)
			Negative Regulation of Fat Cell Differentiation (GO:0045599)
			Protein Ubiquitination (GO:0016567)
			Regulation of Endothelial Cell Migration (GO:0010594)
			Positive Regulation of G1/S Transition of Mitotic Cell Cycle (GO:1900087)
			Negative Regulation of Epithelial Cell Proliferation (GO:0050680)
			Regulation of Endodeoxyribonuclease Activity (GO:0032071)
			Regulation of Immature T Cell Proliferation in Thymus (GO:0033084)
			Regulation of Vascular Associated Smooth Muscle Cell Apoptotic Process (GO:1905459)
			Detection of Muscle Stretch (GO:0035995)
			Vascular Wound Healing (GO:0061042)
			Metaphase/Anaphase Transition of Cell Cycle (GO:0044784)
			Negative Regulation of Telomere Capping (GO:1904354)
			Regulation of Cell Adhesion Molecule Production (GO:0060353)
			ERBB2 Signaling Pathway (GO:0038128)
			Response to UV-A (GO:0070141)
			Response to Progesterone (GO:0032570)
			Negative Regulation of DNA Damage Response, Signal Transduction by P53 Class Mediator (GO:0043518)
			Nuclear Body Organization (GO:0030575)
			Positive Regulation of Chromosome Separation (GO:1905820)
			Positive Regulation of Heterotypic Cell-Cell Adhesion (GO:0034116)
			Protein Deacetylation (GO:0006476)
			protein-RNA Complex Assembly (GO:0022618)
			Positive Regulation of DNA-binding Transcription Factor Activity (GO:0051091)
			Positive Regulation of Chemotaxis (GO:0050921)
			Regulation of Cell Cycle Phase Transition (GO:1901987)
			Regulation of Heterotypic Cell-Cell Adhesion (GO:0034114)
			Regulation of Regulatory T Cell Differentiation (GO:0045589)
			Phosphatidylinositol-Mediated Signaling (GO:0048015)
			Positive Regulation of DNA Replication (GO:0045740)
			Positive Regulation of Amide Metabolic Process (GO:0034250)
			Positive Regulation of Phosphate Metabolic Process (GO:0045937)
			Positive Regulation of Tyrosine Phosphorylation of STAT Protein (GO:0042531)
			Cellular Response to Starvation (GO:0009267)
			Cell Surface Receptor Signaling Pathway via JAK-STAT (GO:0007259)
			Telomere Organization (GO:0032200)
			Positive Regulation of Translation (GO:0045727)
			Response to Muscle Stretch (GO:0035994)
			Vascular Endothelial Growth Factor Signaling Pathway (GO:0038084)
			Negative Regulation of cGAS/STING Signaling Pathway (GO:0160049)
			Negative Regulation of Cell-Substrate Junction Organization (GO:0150118)
			Negative Regulation of Focal Adhesion Assembly (GO:0051895)
			Positive Regulation of Acute Inflammatory Response (GO:0002675)
			Positive Regulation of Macrophage Chemotaxis (GO:0010759)
			Protein Localization to Chromosome, Telomeric Region (GO:0070198)
			Negative Regulation of Osteoblast Differentiation (GO:0045668)
			Nuclear Receptor-Mediated Steroid Hormone Signaling Pathway (GO:0030518)
			Positive Regulation of Interleukin-6 Production (GO:0032755)
			Negative Regulation of Double-Strand Break Repair via Homologous Recombination (GO:2000042)
			Negative Regulation of Extrinsic Apoptotic Signaling Pathway via Death Domain Receptors (GO:1902042)
